# Supplementary material for: The Bacterial and Fungal Gut Microbiota of the Greater Wax Moth, Galleria mellonella L. Consuming Polyethylene and Polystyrene
Source: Front Microbiol. 2022 Jul 5;13:918861. doi: 10.3389/fmicb.2022.918861 (PMC9294514; doi:10.3389/fmicb.2022.918861)
Supplement: Supplementary file 1 [file Data_Sheet_1.xlsx]

## Sheet: Table S1
Legend	Taxonomy	Mean %	beeswax_treatment	expanded_polystyrene_treatment	polyethylene_treatment
	D_0__Bacteria;D_1__Proteobacteria	72.2	68.6	73.7	74.2
	D_0__Bacteria;D_1__Firmicutes	14.9	15.3	14.6	14.9
	D_0__Bacteria;D_1__Bacteroidetes	7.9	8.9	7.8	7
	D_0__Bacteria;D_1__Fusobacteria	1.5	4.2	0	0.1
	D_0__Bacteria;D_1__Verrucomicrobia	1.4	1.2	1.4	1.5
	D_0__Bacteria;D_1__Actinobacteria	1.1	1	1.1	1.1
	D_0__Archaea;D_1__Euryarchaeota	0.5	0.3	0.7	0.5
	D_0__Bacteria;D_1__Spirochaetae	0.3	0.2	0.4	0.2
	D_0__Bacteria;D_1__Deferribacteres	0.1	0.1	0	0.1
	D_0__Bacteria;D_1__Fibrobacteres	0.1	0	0.1	0.1
	D_0__Bacteria;D_1__Tenericutes	0.1	0.1	0.1	0.1
	D_0__Bacteria;D_1__Deinococcus-Thermus	0	0	0.1	0
	D_0__Bacteria;D_1__Planctomycetes	0	0	0	0

## Sheet: Table S2
Legend	Taxonomy	Mean %	beeswax_treatment	expanded_polystyrene_treatment	polyethylene_treatment
	D_0__Bacteria;D_1__Proteobacteria;D_2__Gammaproteobacteria;D_3__Pseudomonadales;D_4__Pseudomonadaceae;D_5__Pseudomonas	56.5	39.4	64.5	65.7
	D_0__Bacteria;D_1__Firmicutes;D_2__Bacilli;D_3__Lactobacillales;D_4__Lactobacillaceae;D_5__Lactobacillus	5.2	3.3	5.7	6.5
	D_0__Bacteria;D_1__Firmicutes;D_2__Bacilli;D_3__Lactobacillales;D_4__Streptococcaceae;D_5__Streptococcus	3.8	4.8	3.5	3.2
	D_0__Bacteria;D_1__Proteobacteria;D_2__Betaproteobacteria;D_3__Neisseriales;D_4__Neisseriaceae;D_5__Neisseriaceae	3.8	11.4	0	0
	D_0__Bacteria;D_1__Firmicutes;D_2__Clostridia;D_3__Clostridiales;D_4__Ruminococcaceae;D_5__Ruminococcaceae	2.2	2.3	2.2	2
	D_0__Bacteria;D_1__Proteobacteria;D_2__Gammaproteobacteria;D_3__Pasteurellales;D_4__Pasteurellaceae;D_5__Pasteurella	1.8	5.4	0	0
	D_0__Bacteria;D_1__Bacteroidetes;D_2__Bacteroidia;D_3__Bacteroidales;D_4__Bacteroidaceae;D_5__Bacteroides	1.7	1.2	1.7	2.1
	D_0__Bacteria;D_1__Bacteroidetes;D_2__Flavobacteriia;D_3__Flavobacteriales;D_4__Flavobacteriaceae;D_5__Winogradskyella	1.3	1	1.5	1.2
	D_0__Bacteria;D_1__Proteobacteria;D_2__Gammaproteobacteria;D_3__Oceanospirillales;D_4__Halomonadaceae;D_5__Cobetia	1.3	0.9	1.4	1.7
	D_0__Bacteria;D_1__Proteobacteria;D_2__Gammaproteobacteria;D_3__Pasteurellales;D_4__Pasteurellaceae;D_5__Actinobacillus	1.3	3.8	0	0
	D_0__Bacteria;D_1__Proteobacteria;D_2__Gammaproteobacteria;D_3__Pseudomonadales;D_4__Moraxellaceae;D_5__Acinetobacter	1.2	1	1.4	1.2
	D_0__Bacteria;D_1__Bacteroidetes;D_2__Bacteroidia;D_3__Bacteroidales;D_4__Prevotellaceae;D_5__Alloprevotella	1.1	3.2	0	0
	D_0__Bacteria;D_1__Firmicutes;D_2__Clostridia;D_3__Clostridiales;D_4__Lachnospiraceae;D_5__Blautia	1	0.9	1.1	1.1
	D_0__Bacteria;D_1__Verrucomicrobia;D_2__Verrucomicrobiae;D_3__Verrucomicrobiales;D_4__Verrucomicrobiaceae;D_5__Akkermansia	1	0.8	0.9	1.3
	D_0__Bacteria;D_1__Bacteroidetes;D_2__Sphingobacteriia;D_3__Sphingobacteriales;D_4__Chitinophagaceae;D_5__Taibaiella	0.9	0.7	1	0.9
	D_0__Bacteria;D_1__Firmicutes;D_2__Negativicutes;D_3__Selenomonadales;D_4__Veillonellaceae;D_5__Veillonella	0.9	1.2	0.8	0.8
	D_0__Bacteria;D_1__Fusobacteria;D_2__Fusobacteriia;D_3__Fusobacteriales;D_4__Fusobacteriaceae;D_5__Fusobacterium	0.9	2.6	0	0
	D_0__Bacteria;D_1__Proteobacteria;D_2__Gammaproteobacteria;D_3__Pasteurellales;D_4__Pasteurellaceae;D_5__Haemophilus	0.8	1.7	0.4	0.2
	D_0__Bacteria;D_1__Bacteroidetes;D_2__Bacteroidia;D_3__Bacteroidales;D_4__Rikenellaceae;D_5__RC9 gut group	0.7	0.6	0.9	0.6
	D_0__Bacteria;D_1__Proteobacteria;D_2__Betaproteobacteria;D_3__Burkholderiales;D_4__Burkholderiaceae;D_5__Burkholderia	0.7	0.5	0.9	0.6
	D_0__Bacteria;D_1__Bacteroidetes;D_2__Bacteroidia;D_3__Bacteroidales;D_4__Porphyromonadaceae;D_5__Parabacteroides	0.5	0.4	0.8	0.4
	D_0__Bacteria;D_1__Fusobacteria;D_2__Fusobacteriia;D_3__Fusobacteriales;D_4__Leptotrichiaceae;D_5__Leptotrichia	0.5	1.6	0	0
	D_0__Bacteria;D_1__Proteobacteria;D_2__Gammaproteobacteria;D_3__Vibrionales;D_4__Vibrionaceae;D_5__Vibrio	0.5	0.3	0.7	0.4
	D_0__Bacteria;D_1__Bacteroidetes;D_2__Bacteroidia;D_3__Bacteroidales;D_4__Prevotellaceae;D_5__Prevotellaceae	0.4	0.3	0.5	0.6
	D_0__Bacteria;D_1__Bacteroidetes;D_2__Bacteroidia;D_3__Bacteroidales;D_4__S24-7;D_5__S24-7	0.4	0.3	0.6	0.4
	D_0__Bacteria;D_1__Proteobacteria;D_2__Alphaproteobacteria;D_3__Rhodobacterales;D_4__Rhodobacteraceae;D_5__Huaishuia	0.4	0.2	0.5	0.4
	D_0__Bacteria;D_1__Proteobacteria;D_2__Gammaproteobacteria;D_3__Pasteurellales;D_4__Pasteurellaceae;D_5__Aggregatibacter	0.4	1.1	0	0
	D_0__Bacteria;D_1__Verrucomicrobia;D_2__Spartobacteria;D_3__Chthoniobacterales;D_4__Xiphinematobacteraceae;D_5__Candidatus Xiphinematobacter	0.4	0.4	0.5	0.2
	D_0__Archaea;D_1__Euryarchaeota;D_2__Halobacteria;D_3__Halobacteriales;D_4__Halobacteriaceae;D_5__Halococcus	0.3	0.2	0.3	0.3
	D_0__Archaea;D_1__Euryarchaeota;D_2__Methanobacteria;D_3__Methanobacteriales;D_4__Methanobacteriaceae;D_5__Methanobrevibacter	0.3	0.1	0.4	0.3
	D_0__Bacteria;D_1__Bacteroidetes;D_2__Bacteroidia;D_3__Bacteroidales;D_4__Porphyromonadaceae;D_5__Porphyromonas	0.3	1	0	0
	D_0__Bacteria;D_1__Firmicutes;D_2__Bacilli;D_3__Bacillales;D_4__Family XI;D_5__Gemella	0.3	0.8	0	0
	D_0__Bacteria;D_1__Proteobacteria;D_2__Betaproteobacteria;D_3__Burkholderiales;D_4__Comamonadaceae;D_5__Variovorax	0.3	0.2	0.3	0.3
	D_0__Bacteria;D_1__Proteobacteria;D_2__Gammaproteobacteria;D_3__Salinisphaerales;D_4__Salinisphaeraceae;D_5__Salinisphaera	0.3	0.2	0.3	0.2
	D_0__Bacteria;D_1__Proteobacteria;D_2__Gammaproteobacteria;D_3__Thiotrichales;D_4__Piscirickettsiaceae;D_5__Methylophaga	0.3	0.3	0.3	0.3
	D_0__Bacteria;D_1__Spirochaetae;D_2__Spirochaetes;D_3__Spirochaetales;D_4__Spirochaetaceae;D_5__Treponema	0.3	0.2	0.4	0.2
	D_0__Bacteria;D_1__Actinobacteria;D_2__Actinobacteria;D_3__Bifidobacteriales;D_4__Bifidobacteriaceae;D_5__Gardnerella	0.2	0.1	0.3	0.2
	D_0__Bacteria;D_1__Actinobacteria;D_2__Actinobacteria;D_3__Micrococcales;D_4__Dermabacteraceae;D_5__Brachybacterium	0.2	0.1	0.2	0.1
	D_0__Bacteria;D_1__Actinobacteria;D_2__Actinobacteria;D_3__Micrococcales;D_4__Micrococcaceae;D_5__Rothia	0.2	0.1	0.2	0.2
	D_0__Bacteria;D_1__Bacteroidetes;D_2__Flavobacteriia;D_3__Flavobacteriales;D_4__Flavobacteriaceae;D_5__Maribacter	0.2	0.2	0.3	0.2
	D_0__Bacteria;D_1__Firmicutes;D_2__Bacilli;D_3__Lactobacillales;D_4__Carnobacteriaceae;D_5__Carnobacterium	0.2	0.7	0	0
	D_0__Bacteria;D_1__Firmicutes;D_2__Clostridia;D_3__Clostridiales;D_4__Lachnospiraceae;D_5__Incertae Sedis	0.2	0.2	0.2	0.2
	D_0__Bacteria;D_1__Firmicutes;D_2__Clostridia;D_3__Clostridiales;D_4__Peptococcaceae;D_5__Peptococcaceae	0.2	0.2	0.3	0.2
	D_0__Bacteria;D_1__Firmicutes;D_2__Negativicutes;D_3__Selenomonadales;D_4__Acidaminococcaceae;D_5__Succiniclasticum	0.2	0.2	0.2	0.2
	D_0__Bacteria;D_1__Proteobacteria;D_2__Alphaproteobacteria;D_3__Rhizobiales;D_4__Brucellaceae;D_5__Ochrobactrum	0.2	0.2	0.2	0.3
	D_0__Bacteria;D_1__Proteobacteria;D_2__Gammaproteobacteria;D_3__Alteromonadales;D_4__Alteromonadaceae;D_5__Alteromonas	0.2	0.1	0.3	0.3
	D_0__Bacteria;D_1__Proteobacteria;D_2__Gammaproteobacteria;D_3__Enterobacteriales;D_4__Enterobacteriaceae;D_5__Enterobacter	0.2	0.1	0.2	0.2
	D_0__Bacteria;D_1__Actinobacteria;D_2__Actinobacteria;D_3__Bifidobacteriales;D_4__Bifidobacteriaceae;D_5__Bifidobacterium	0.1	0	0.1	0.1
	D_0__Bacteria;D_1__Actinobacteria;D_2__Actinobacteria;D_3__Micrococcales;D_4__Micrococcaceae;D_5__Nesterenkonia	0.1	0.1	0.1	0.1
	D_0__Bacteria;D_1__Actinobacteria;D_2__Actinobacteria;D_3__Streptomycetales;D_4__Streptomycetaceae;D_5__Streptomyces	0.1	0	0.1	0
	D_0__Bacteria;D_1__Actinobacteria;D_2__Rubrobacteria;D_3__Rubrobacterales;D_4__Rubrobacteriaceae;D_5__Rubrobacter	0.1	0.1	0	0.1
	D_0__Bacteria;D_1__Bacteroidetes;D_2__Bacteroidia;D_3__Bacteroidales;D_4__Porphyromonadaceae;D_5__Butyricimonas	0.1	0	0.1	0.2
	D_0__Bacteria;D_1__Bacteroidetes;D_2__Bacteroidia;D_3__Bacteroidales;D_4__Prevotellaceae;D_5__Prevotella	0.1	0.1	0.2	0.1
	D_0__Bacteria;D_1__Bacteroidetes;D_2__Bacteroidia;D_3__Bacteroidales;D_4__Rikenellaceae;D_5__Alistipes	0.1	0	0.1	0.1
	D_0__Bacteria;D_1__Bacteroidetes;D_2__Flavobacteriia;D_3__Flavobacteriales;D_4__Flavobacteriaceae;D_5__Croceibacter	0.1	0.1	0.1	0.1
	D_0__Bacteria;D_1__Deferribacteres;D_2__Deferribacteres;D_3__Deferribacterales;D_4__Deferribacteraceae;D_5__Mucispirillum	0.1	0.1	0	0.1
	D_0__Bacteria;D_1__Fibrobacteres;D_2__Fibrobacteria;D_3__Fibrobacterales;D_4__Fibrobacteraceae;D_5__Fibrobacter	0.1	0	0.1	0.1
	D_0__Bacteria;D_1__Firmicutes;D_2__Bacilli;D_3__Bacillales;D_4__Bacillaceae;D_5__Marinococcus	0.1	0	0.1	0.1
	D_0__Bacteria;D_1__Firmicutes;D_2__Clostridia;D_3__Clostridiales;D_4__Lachnospiraceae;D_5__Lachnospiraceae	0.1	0.1	0.1	0.1
	D_0__Bacteria;D_1__Firmicutes;D_2__Clostridia;D_3__Clostridiales;D_4__Lachnospiraceae;D_5__Roseburia	0.1	0.1	0.1	0.2
	D_0__Bacteria;D_1__Firmicutes;D_2__Clostridia;D_3__Clostridiales;D_4__Peptostreptococcaceae;D_5__Incertae Sedis	0.1	0.1	0.1	0.1
	D_0__Bacteria;D_1__Proteobacteria;D_2__Alphaproteobacteria;D_3__Rhizobiales;D_4__Beijerinckiaceae;D_5__Beijerinckiaceae	0.1	0	0.1	0.1
	D_0__Bacteria;D_1__Proteobacteria;D_2__Alphaproteobacteria;D_3__Rhizobiales;D_4__Bradyrhizobiaceae;D_5__Bradyrhizobium	0.1	0	0.1	0.1
	D_0__Bacteria;D_1__Proteobacteria;D_2__Alphaproteobacteria;D_3__Rhizobiales;D_4__Phyllobacteriaceae;D_5__Nitratireductor	0.1	0.1	0.1	0.1
	D_0__Bacteria;D_1__Proteobacteria;D_2__Alphaproteobacteria;D_3__Rhizobiales;D_4__Rhizobiaceae;D_5__Rhizobium	0.1	0	0.1	0.1
	D_0__Bacteria;D_1__Proteobacteria;D_2__Alphaproteobacteria;D_3__Rhizobiales;D_4__Xanthobacteraceae;D_5__Xanthobacteraceae	0.1	0.1	0.1	0.1
	D_0__Bacteria;D_1__Proteobacteria;D_2__Alphaproteobacteria;D_3__Rhodobacterales;D_4__Rhodobacteraceae;D_5__Donghicola	0.1	0.1	0	0
	D_0__Bacteria;D_1__Proteobacteria;D_2__Alphaproteobacteria;D_3__Rhodobacterales;D_4__Rhodobacteraceae;D_5__Roseovarius	0.1	0	0.1	0.1
	D_0__Bacteria;D_1__Proteobacteria;D_2__Alphaproteobacteria;D_3__Rhodospirillales;D_4__DA111;D_5__DA111	0.1	0.1	0	0.1
	D_0__Bacteria;D_1__Proteobacteria;D_2__Alphaproteobacteria;D_3__Sphingomonadales;D_4__Sphingomonadaceae;D_5__Sphingomonas	0.1	0	0.2	0.1
	D_0__Bacteria;D_1__Proteobacteria;D_2__Betaproteobacteria;D_3__Burkholderiales;D_4__Burkholderiaceae;D_5__Ralstonia	0.1	0.1	0.2	0.2
	D_0__Bacteria;D_1__Proteobacteria;D_2__Betaproteobacteria;D_3__Burkholderiales;D_4__Comamonadaceae;D_5__Comamonas	0.1	0.1	0.1	0.1
	D_0__Bacteria;D_1__Proteobacteria;D_2__Betaproteobacteria;D_3__Burkholderiales;D_4__Oxalobacteraceae;D_5__Massilia	0.1	0.1	0.1	0.2
	D_0__Bacteria;D_1__Proteobacteria;D_2__Betaproteobacteria;D_3__Neisseriales;D_4__Neisseriaceae;D_5__Eikenella	0.1	0.2	0	0
	D_0__Bacteria;D_1__Proteobacteria;D_2__Betaproteobacteria;D_3__Neisseriales;D_4__Neisseriaceae;D_5__Neisseria	0.1	0.2	0.1	0
	D_0__Bacteria;D_1__Proteobacteria;D_2__Betaproteobacteria;D_3__Nitrosomonadales;D_4__Nitrosomonadaceae;D_5__Nitrosomonadaceae	0.1	0.1	0	0.1
	D_0__Bacteria;D_1__Proteobacteria;D_2__Gammaproteobacteria;D_3__Aeromonadales;D_4__Succinivibrionaceae;D_5__Succinivibrio	0.1	0.1	0.1	0.1
	D_0__Bacteria;D_1__Proteobacteria;D_2__Gammaproteobacteria;D_3__Aeromonadales;D_4__Succinivibrionaceae;D_5__Succinivibrionaceae	0.1	0.1	0.1	0.1
	D_0__Bacteria;D_1__Proteobacteria;D_2__Gammaproteobacteria;D_3__Alteromonadales;D_4__Alteromonadaceae;D_5__Simiduia	0.1	0.1	0.1	0.1
	D_0__Bacteria;D_1__Proteobacteria;D_2__Gammaproteobacteria;D_3__Alteromonadales;D_4__Alteromonadaceae;D_5__uncultured	0.1	0.1	0.1	0.1
	D_0__Bacteria;D_1__Proteobacteria;D_2__Gammaproteobacteria;D_3__Oceanospirillales;D_4__Halomonadaceae;D_5__Halomonas	0.1	0.1	0	0.1
	D_0__Bacteria;D_1__Proteobacteria;D_2__Gammaproteobacteria;D_3__Pseudomonadales;D_4__Moraxellaceae;D_5__Enhydrobacter	0.1	0	0.1	0.2
	D_0__Bacteria;D_1__Proteobacteria;D_2__Gammaproteobacteria;D_3__Xanthomonadales;D_4__Xanthomonadaceae;D_5__Xanthomonadaceae	0.1	0.1	0	0.1
	D_0__Bacteria;D_1__Tenericutes;D_2__Mollicutes;D_3__Mycoplasmatales;D_4__Mycoplasmataceae;D_5__Mycoplasma	0.1	0.1	0.1	0.1
	D_0__Bacteria;D_1__Actinobacteria;D_2__Actinobacteria;D_3__Bifidobacteriales;D_4__Bifidobacteriaceae;D_5__Metascardovia	0	0.1	0	0
	D_0__Bacteria;D_1__Actinobacteria;D_2__Actinobacteria;D_3__Frankiales;D_4__Acidothermaceae;D_5__Acidothermus	0	0	0	0.1
	D_0__Bacteria;D_1__Actinobacteria;D_2__Actinobacteria;D_3__Micrococcales;D_4__Dermatophilaceae;D_5__Mobilicoccus	0	0	0	0
	D_0__Bacteria;D_1__Actinobacteria;D_2__Actinobacteria;D_3__Micrococcales;D_4__Intrasporangiaceae;D_5__Janibacter	0	0	0	0.1
	D_0__Bacteria;D_1__Actinobacteria;D_2__Actinobacteria;D_3__Micrococcales;D_4__Intrasporangiaceae;D_5__Knoellia	0	0	0	0
	D_0__Bacteria;D_1__Actinobacteria;D_2__Actinobacteria;D_3__Micrococcales;D_4__Microbacteriaceae;D_5__Schumannella	0	0	0	0
	D_0__Bacteria;D_1__Actinobacteria;D_2__Actinobacteria;D_3__Micrococcales;D_4__Micrococcaceae;D_5__Arthrobacter	0	0	0.1	0
	D_0__Bacteria;D_1__Actinobacteria;D_2__Coriobacteriia;D_3__Coriobacteriales;D_4__Coriobacteriaceae;D_5__Asaccharobacter	0	0	0	0
	D_0__Bacteria;D_1__Actinobacteria;D_2__Coriobacteriia;D_3__Coriobacteriales;D_4__Coriobacteriaceae;D_5__Enterorhabdus	0	0	0	0
	D_0__Bacteria;D_1__Bacteroidetes;D_2__Bacteroidia;D_3__Bacteroidales;D_4__RF16;D_5__RF16	0	0	0.1	0.1
	D_0__Bacteria;D_1__Bacteroidetes;D_2__Flavobacteriia;D_3__Flavobacteriales;D_4__Flavobacteriaceae;D_5__Bergeyella	0	0	0	0
	D_0__Bacteria;D_1__Bacteroidetes;D_2__Flavobacteriia;D_3__Flavobacteriales;D_4__Flavobacteriaceae;D_5__Capnocytophaga	0	0	0	0
	D_0__Bacteria;D_1__Bacteroidetes;D_2__Flavobacteriia;D_3__Flavobacteriales;D_4__Flavobacteriaceae;D_5__Flavobacterium	0	0	0	0
	D_0__Bacteria;D_1__Bacteroidetes;D_2__Sphingobacteriia;D_3__Sphingobacteriales;D_4__Sphingobacteriaceae;D_5__Nubsella	0	0	0	0
	D_0__Bacteria;D_1__Deinococcus-Thermus;D_2__Deinococci;D_3__Thermales;D_4__Thermaceae;D_5__Meiothermus	0	0	0.1	0
	D_0__Bacteria;D_1__Firmicutes;D_2__Bacilli;D_3__Bacillales;D_4__Bacillaceae;D_5__Bacillus	0	0	0	0
	D_0__Bacteria;D_1__Firmicutes;D_2__Bacilli;D_3__Bacillales;D_4__Bacillaceae;D_5__Oceanobacillus	0	0	0	0
	D_0__Bacteria;D_1__Firmicutes;D_2__Bacilli;D_3__Bacillales;D_4__Planococcaceae;D_5__Planomicrobium	0	0	0	0
	D_0__Bacteria;D_1__Firmicutes;D_2__Bacilli;D_3__Bacillales;D_4__Staphylococcaceae;D_5__Staphylococcus	0	0	0	0.1
	D_0__Bacteria;D_1__Firmicutes;D_2__Bacilli;D_3__Lactobacillales;D_4__Carnobacteriaceae;D_5__Carnobacteriaceae	0	0	0	0
	D_0__Bacteria;D_1__Firmicutes;D_2__Bacilli;D_3__Lactobacillales;D_4__Carnobacteriaceae;D_5__Granulicatella	0	0	0	0.1
	D_0__Bacteria;D_1__Firmicutes;D_2__Bacilli;D_3__Lactobacillales;D_4__Enterococcaceae;D_5__Enterococcus	0	0.1	0	0
	D_0__Bacteria;D_1__Firmicutes;D_2__Bacilli;D_3__Lactobacillales;D_4__P5D1-392;D_5__P5D1-392	0	0	0	0
	D_0__Bacteria;D_1__Firmicutes;D_2__Clostridia;D_3__Clostridiales;D_4__Lachnospiraceae;D_5__Johnsonella	0	0.1	0	0
	D_0__Bacteria;D_1__Firmicutes;D_2__Clostridia;D_3__Clostridiales;D_4__Ruminococcaceae;D_5__Incertae Sedis	0	0	0	0.1
	D_0__Bacteria;D_1__Firmicutes;D_2__Clostridia;D_3__Clostridiales;D_4__Ruminococcaceae;D_5__Ruminococcus	0	0	0	0.1
	D_0__Bacteria;D_1__Fusobacteria;D_2__Fusobacteriia;D_3__Fusobacteriales;D_4__Fusobacteriaceae;D_5__Cetobacterium	0	0	0	0.1
	D_0__Bacteria;D_1__Fusobacteria;D_2__Fusobacteriia;D_3__Fusobacteriales;D_4__Leptotrichiaceae;D_5__Leptotrichiaceae	0	0.1	0	0
	D_0__Bacteria;D_1__Planctomycetes;D_2__Planctomycetacia;D_3__Planctomycetales;D_4__Planctomycetaceae;D_5__Planctomycetaceae	0	0	0	0
	D_0__Bacteria;D_1__Proteobacteria;D_2__Alphaproteobacteria;D_3__Caulobacterales;D_4__Caulobacteraceae;D_5__Brevundimonas	0	0	0.1	0.1
	D_0__Bacteria;D_1__Proteobacteria;D_2__Alphaproteobacteria;D_3__Rhizobiales;D_4__Aurantimonadaceae;D_5__Aurantimonadaceae	0	0	0	0.1
	D_0__Bacteria;D_1__Proteobacteria;D_2__Alphaproteobacteria;D_3__Rhizobiales;D_4__Aurantimonadaceae;D_5__Aureimonas	0	0	0	0.1
	D_0__Bacteria;D_1__Proteobacteria;D_2__Alphaproteobacteria;D_3__Rhizobiales;D_4__Bradyrhizobiaceae;D_5__Bradyrhizobiaceae	0	0	0	0
	D_0__Bacteria;D_1__Proteobacteria;D_2__Alphaproteobacteria;D_3__Rhizobiales;D_4__Brucellaceae;D_5__Brucellaceae	0	0	0	0
	D_0__Bacteria;D_1__Proteobacteria;D_2__Alphaproteobacteria;D_3__Rhizobiales;D_4__Phyllobacteriaceae;D_5__Mesorhizobium	0	0	0	0
	D_0__Bacteria;D_1__Proteobacteria;D_2__Alphaproteobacteria;D_3__Rhodobacterales;D_4__Rhodobacteraceae;D_5__Gemmobacter	0	0	0	0
	D_0__Bacteria;D_1__Proteobacteria;D_2__Alphaproteobacteria;D_3__Rhodobacterales;D_4__Rhodobacteraceae;D_5__Marinosulfonomonas	0	0	0	0
	D_0__Bacteria;D_1__Proteobacteria;D_2__Alphaproteobacteria;D_3__Rhodobacterales;D_4__Rhodobacteraceae;D_5__Paracoccus	0	0.1	0	0
	D_0__Bacteria;D_1__Proteobacteria;D_2__Alphaproteobacteria;D_3__Rhodobacterales;D_4__Rhodobacteraceae;D_5__Rhodobacteraceae	0	0	0	0
	D_0__Bacteria;D_1__Proteobacteria;D_2__Alphaproteobacteria;D_3__Rhodobacterales;D_4__Rhodobacteraceae;D_5__Sulfitobacter	0	0	0	0
	D_0__Bacteria;D_1__Proteobacteria;D_2__Alphaproteobacteria;D_3__Rickettsiales;D_4__mitochondria;D_5__Azolla pinnata	0	0	0.1	0
	D_0__Bacteria;D_1__Proteobacteria;D_2__Betaproteobacteria;D_3__Burkholderiales;D_4__Alcaligenaceae;D_5__Achromobacter	0	0	0	0
	D_0__Bacteria;D_1__Proteobacteria;D_2__Betaproteobacteria;D_3__Burkholderiales;D_4__Alcaligenaceae;D_5__Alcaligenes	0	0.1	0	0.1
	D_0__Bacteria;D_1__Proteobacteria;D_2__Betaproteobacteria;D_3__Burkholderiales;D_4__Comamonadaceae;D_5__Caenimonas	0	0	0	0
	D_0__Bacteria;D_1__Proteobacteria;D_2__Betaproteobacteria;D_3__Burkholderiales;D_4__Comamonadaceae;D_5__Comamonadaceae	0	0	0	0.1
	D_0__Bacteria;D_1__Proteobacteria;D_2__Betaproteobacteria;D_3__Burkholderiales;D_4__Comamonadaceae;D_5__Pseudorhodoferax	0	0	0	0
	D_0__Bacteria;D_1__Proteobacteria;D_2__Betaproteobacteria;D_3__Burkholderiales;D_4__Comamonadaceae;D_5__Simplicispira	0	0	0	0
	D_0__Bacteria;D_1__Proteobacteria;D_2__Gammaproteobacteria;D_3__Oceanospirillales;D_4__Oceanospirillaceae;D_5__Neptunomonas	0	0.1	0	0
	D_0__Bacteria;D_1__Proteobacteria;D_2__Gammaproteobacteria;D_3__Xanthomonadales;D_4__Xanthomonadaceae;D_5__Stenotrophomonas	0	0	0	0
	D_0__Bacteria;D_1__Tenericutes;D_2__Mollicutes;D_3__RF9;D_4__RF9;D_5__RF9	0	0	0	0
	D_0__Bacteria;D_1__Verrucomicrobia;D_2__Spartobacteria;D_3__Chthoniobacterales;D_4__DA101 soil group;D_5__DA101 soil group	0	0	0	0

## Sheet: Table S3
Legend	Taxonomy	Mean %	beeswax_treatment	expanded_polystyrene_treatment	polyethylene_treatment
	k__Fungi;p__Ascomycota	72.1%	67.4%	74.4%	74.5%
	k__Fungi;p__Basidiomycota	27.9%	32.6%	25.6%	25.5%

## Sheet: Table S4
Legend	Taxonomy	Mean %	beeswax_treatment	expanded_polystyrene_treatment	polyethylene_treatment
	k__Fungi;p__Ascomycota;c__unidentified;o__unidentified;f__unidentified;g__unidentified	49.6	46	52.1	50.8
	k__Fungi;p__Basidiomycota;c__Agaricostilbomycetes;o__Agaricostilbales;f__Agaricostilbaceae;g__Sterigmatomyces	21.4	23.9	20.5	19.9
	k__Fungi;p__Ascomycota;c__Dothideomycetes;o__Capnodiales;f__Teratosphaeriaceae;g__Penidiella	7	6.4	6.6	8
	k__Fungi;p__Ascomycota;c__Dothideomycetes;o__Pleosporales;f__Pleosporaceae;g__Cochliobolus	4.8	4.5	4.8	5.1
	k__Fungi;p__Basidiomycota;c__Agaricomycetes;o__Agaricales;f__Schizophyllaceae;g__Schizophyllum	4.8	6.1	4.3	4
	k__Fungi;p__Ascomycota;c__Dothideomycetes;o__unidentified;f__unidentified;g__unidentified	2.8	2.7	2.6	3
	k__Fungi;p__Ascomycota;c__Dothideomycetes;o__Pleosporales;f__Pleosporaceae;g__unidentified	2.1	1.4	2.3	2.4
	k__Fungi;p__Ascomycota;c__Dothideomycetes;o__Pleosporales;f__unidentified;g__unidentified	1.4	2.1	1.1	1.1
	k__Fungi;p__Ascomycota;c__Eurotiomycetes;o__Eurotiales;f__Trichocomaceae;g__Aspergillus	1.1	1	0.8	1.4
	k__Fungi;p__Ascomycota;c__Dothideomycetes;o__Capnodiales;f__Teratosphaeriaceae;g__Devriesia	0.9	0.6	1	1.1
	k__Fungi;p__Basidiomycota;c__Tremellomycetes;o__Trichosporonales;f__Trichosporonaceae;g__Trichosporon	0.7	1.2	0.5	0.4
	k__Fungi;p__Ascomycota;c__Sordariomycetes;o__Diaporthales;f__Valsaceae;g__Cytospora	0.6	0.6	1	0.3
	k__Fungi;p__Basidiomycota;c__Tremellomycetes;o__unidentified;f__unidentified;g__unidentified	0.6	0.7	0.1	0.9
	k__Fungi;p__Ascomycota;c__Saccharomycetes;o__Saccharomycetales;f__Incertae sedis;g__Candida	0.5	0.8	0.6	0.2
	k__Fungi;p__Ascomycota;c__Saccharomycetes;o__Saccharomycetales;f__Pichiaceae;g__Yamadazyma	0.5	0.5	0.5	0.4
	k__Fungi;p__Ascomycota;c__Sordariomycetes;o__Hypocreales;f__unidentified;g__unidentified	0.5	0.5	0.4	0.6
	k__Fungi;p__Basidiomycota;c__unidentified;o__unidentified;f__unidentified;g__unidentified	0.4	0.7	0.1	0.3
	k__Fungi;p__Ascomycota;c__Dothideomycetes;o__Capnodiales;f__unidentified;g__unidentified	0.1	0	0.3	0.1
	k__Fungi;p__Ascomycota;c__Saccharomycetes;o__Saccharomycetales;f__Saccharomycetaceae;g__Saccharomyces	0.1	0.1	0.2	0

## Sheet: Bacteria per treatment (reduced
Legend	Taxonomy	Total %	Beeswax_treatment	expanded_polystyrene_treatment	polyethylene_treatment
	D_0__Bacteria;D_1__Proteobacteria;D_2__Gammaproteobacteria;D_3__Pseudomonadales;D_4__Pseudomonadaceae;D_5__Pseudomonas	56.5	39.4	64.5	65.7
	D_0__Bacteria;D_1__Firmicutes;D_2__Bacilli;D_3__Lactobacillales;D_4__Lactobacillaceae;D_5__Lactobacillus	5.2	3.3	5.7	6.5
	D_0__Bacteria;D_1__Firmicutes;D_2__Bacilli;D_3__Lactobacillales;D_4__Streptococcaceae;D_5__Streptococcus	3.8	4.8	3.5	3.2
	D_0__Bacteria;D_1__Proteobacteria;D_2__Betaproteobacteria;D_3__Neisseriales;D_4__Neisseriaceae;D_5__Neisseriaceae	3.8	11.4	0	0
	D_0__Bacteria;D_1__Proteobacteria;D_2__Gammaproteobacteria;D_3__Pasteurellales;D_4__Pasteurellaceae;D_5__Pasteurella	1.8	5.4	0	0
	D_0__Bacteria;D_1__Proteobacteria;D_2__Gammaproteobacteria;D_3__Pasteurellales;D_4__Pasteurellaceae;D_5__Actinobacillus	1.3	3.8	0	0
	D_0__Bacteria;D_1__Bacteroidetes;D_2__Bacteroidia;D_3__Bacteroidales;D_4__Prevotellaceae;D_5__Alloprevotella	1.1	3.2	0	0
	D_0__Bacteria;D_1__Fusobacteria;D_2__Fusobacteriia;D_3__Fusobacteriales;D_4__Fusobacteriaceae;D_5__Fusobacterium	0.9	2.6	0	0
	D_0__Bacteria;D_1__Fusobacteria;D_2__Fusobacteriia;D_3__Fusobacteriales;D_4__Leptotrichiaceae;D_5__Leptotrichia	0.5	1.6	0	0
	D_0__Bacteria;D_1__Proteobacteria;D_2__Gammaproteobacteria;D_3__Pasteurellales;D_4__Pasteurellaceae;D_5__Aggregatibacter	0.4	1.1	0	0
	D_0__Bacteria;D_1__Bacteroidetes;D_2__Bacteroidia;D_3__Bacteroidales;D_4__Porphyromonadaceae;D_5__Porphyromonas	0.3	1	0	0
	D_0__Bacteria;D_1__Firmicutes;D_2__Bacilli;D_3__Bacillales;D_4__Family XI;D_5__Gemella	0.3	0.8	0	0
	D_0__Bacteria;D_1__Firmicutes;D_2__Bacilli;D_3__Lactobacillales;D_4__Carnobacteriaceae;D_5__Carnobacterium	0.2	0.7	0	0
	D_0__Bacteria;D_1__Actinobacteria;D_2__Actinobacteria;D_3__Bifidobacteriales;D_4__Bifidobacteriaceae;D_5__Bifidobacterium	0.1	0	0.1	0.1
	D_0__Bacteria;D_1__Bacteroidetes;D_2__Bacteroidia;D_3__Bacteroidales;D_4__Porphyromonadaceae;D_5__Butyricimonas	0.1	0	0.1	0.2
	D_0__Bacteria;D_1__Bacteroidetes;D_2__Bacteroidia;D_3__Bacteroidales;D_4__Rikenellaceae;D_5__Alistipes	0.1	0	0.1	0.1
	D_0__Bacteria;D_1__Fibrobacteres;D_2__Fibrobacteria;D_3__Fibrobacterales;D_4__Fibrobacteraceae;D_5__Fibrobacter	0.1	0	0.1	0.1
	D_0__Bacteria;D_1__Firmicutes;D_2__Bacilli;D_3__Bacillales;D_4__Bacillaceae;D_5__Marinococcus	0.1	0	0.1	0.1
	D_0__Bacteria;D_1__Proteobacteria;D_2__Alphaproteobacteria;D_3__Rhizobiales;D_4__Beijerinckiaceae;D_5__Beijerinckiaceae	0.1	0	0.1	0.1
	D_0__Bacteria;D_1__Proteobacteria;D_2__Alphaproteobacteria;D_3__Rhizobiales;D_4__Bradyrhizobiaceae;D_5__Bradyrhizobium	0.1	0	0.1	0.1
	D_0__Bacteria;D_1__Proteobacteria;D_2__Alphaproteobacteria;D_3__Rhizobiales;D_4__Rhizobiaceae;D_5__Rhizobium	0.1	0	0.1	0.1
	D_0__Bacteria;D_1__Proteobacteria;D_2__Alphaproteobacteria;D_3__Rhodobacterales;D_4__Rhodobacteraceae;D_5__Donghicola	0.1	0.1	0	0
	D_0__Bacteria;D_1__Proteobacteria;D_2__Alphaproteobacteria;D_3__Rhodobacterales;D_4__Rhodobacteraceae;D_5__Roseovarius	0.1	0	0.1	0.1
	D_0__Bacteria;D_1__Proteobacteria;D_2__Alphaproteobacteria;D_3__Sphingomonadales;D_4__Sphingomonadaceae;D_5__Sphingomonas	0.1	0	0.2	0.1
	D_0__Bacteria;D_1__Proteobacteria;D_2__Betaproteobacteria;D_3__Neisseriales;D_4__Neisseriaceae;D_5__Eikenella	0.1	0.2	0	0
	D_0__Bacteria;D_1__Proteobacteria;D_2__Gammaproteobacteria;D_3__Pseudomonadales;D_4__Moraxellaceae;D_5__Enhydrobacter	0.1	0	0.1	0.2
	D_0__Bacteria;D_1__Actinobacteria;D_2__Actinobacteria;D_3__Bifidobacteriales;D_4__Bifidobacteriaceae;D_5__Metascardovia	0	0.1	0	0
	D_0__Bacteria;D_1__Bacteroidetes;D_2__Bacteroidia;D_3__Bacteroidales;D_4__RF16;D_5__RF16	0	0	0.1	0.1
	D_0__Bacteria;D_1__Firmicutes;D_2__Bacilli;D_3__Lactobacillales;D_4__Enterococcaceae;D_5__Enterococcus	0	0.1	0	0
	D_0__Bacteria;D_1__Firmicutes;D_2__Clostridia;D_3__Clostridiales;D_4__Lachnospiraceae;D_5__Johnsonella	0	0.1	0	0
	D_0__Bacteria;D_1__Fusobacteria;D_2__Fusobacteriia;D_3__Fusobacteriales;D_4__Leptotrichiaceae;D_5__Leptotrichiaceae	0	0.1	0	0
	D_0__Bacteria;D_1__Proteobacteria;D_2__Alphaproteobacteria;D_3__Caulobacterales;D_4__Caulobacteraceae;D_5__Brevundimonas	0	0	0.1	0.1
	D_0__Bacteria;D_1__Proteobacteria;D_2__Alphaproteobacteria;D_3__Rhodobacterales;D_4__Rhodobacteraceae;D_5__Paracoccus	0	0.1	0	0
	D_0__Bacteria;D_1__Proteobacteria;D_2__Gammaproteobacteria;D_3__Oceanospirillales;D_4__Oceanospirillaceae;D_5__Neptunomonas	0	0.1	0	0

## Sheet: Fungi per treatment (reduced)
Legend	Taxonomy	Total %	Beeswax_treatment	expanded_polystyrene_treatment	polyethylene_treatment
	k__Fungi;p__Ascomycota;c__unidentified;o__unidentified;f__unidentified;g__unidentified	49.6	46	52.1	50.8
	k__Fungi;p__Basidiomycota;c__Agaricostilbomycetes;o__Agaricostilbales;f__Agaricostilbaceae;g__Sterigmatomyces	21.4	23.9	20.5	19.9
	k__Fungi;p__Basidiomycota;c__Agaricomycetes;o__Agaricales;f__Schizophyllaceae;g__Schizophyllum	4.8	6.1	4.3	4
	k__Fungi;p__Ascomycota;c__Dothideomycetes;o__Pleosporales;f__Pleosporaceae;g__unidentified	2.1	1.4	2.3	2.4
	k__Fungi;p__Ascomycota;c__Dothideomycetes;o__Pleosporales;f__unidentified;g__unidentified	1.4	2.1	1.1	1.1
	k__Fungi;p__Basidiomycota;c__Tremellomycetes;o__Trichosporonales;f__Trichosporonaceae;g__Trichosporon	0.7	1.2	0.5	0.4
	k__Fungi;p__Basidiomycota;c__unidentified;o__unidentified;f__unidentified;g__unidentified	0.4	0.7	0.1	0.3
	k__Fungi;p__Ascomycota;c__Dothideomycetes;o__Capnodiales;f__unidentified;g__unidentified	0.1	0	0.3	0.1

## Sheet: Bacteria Phyla per sample
Legend	Taxonomy	Total %	12844.S295	12844.S296	12844.S307	12844.S308	12844.S319	12844.S320	12844.S331	12844.S332	12844.S343	12844.S355	12844.S311	12844.S322	12844.S323	12844.S334	12844.S335	12844.S346	12844.S347	12844.S299	12844.S358	12844.S359	12844.S297	12844.S298	12844.S309	12844.S310	12844.S321	12844.S344	12844.S345	12844.S356	12844.S357	12844.S333		Beeswax	Expand polie	Polyethylene
	D_0__Bacteria;D_1__Proteobacteria	72.1	73	72.9	70.6	72.2	79.3	78	72.7	71.1	76.3	74.6	63.6	67.4	66.5	62.8	60.8	75	73.9	73.9	66.5	74.2	72.5	70.6	76.6	72.8	75.9	74.7	73.4	72.3	74.4	75.2
	D_0__Bacteria;D_1__Firmicutes	14.9	16.5	15.5	15.2	15.3	13.6	13.4	15.5	14.6	13.5	16.7	15.2	16.9	13.6	14.7	16.7	15	15.7	14.6	19.4	11.9	15	16.9	12.4	14.7	13.3	15.7	12.9	15.8	14.4	13.7
	D_0__Bacteria;D_1__Bacteroidetes	8	5.7	8	10.1	7.9	4.7	4.7	7	11.3	5.7	6.4	10.8	8.7	10.3	10.8	11.3	6.2	7	5.8	9.8	9.3	9	8.5	6.1	7.7	7.5	6.2	9.1	8.8	7.7	7.1
	D_0__Bacteria;D_1__Fusobacteria	1.5	0.1	0.1	0.3	0	0.2	0.2	0	0.2	0	0.1	9.2	3.1	9	10.8	10.3	0	0	0.1	0.1	0.2	0	0	0.1	0	0	0	0.1	0	0	0
	D_0__Bacteria;D_1__Verrucomicrobia	1.3	1.6	1.1	1.8	3	0.4	1.4	1.9	0.9	2.1	0.5	0.5	2.2	0	0.1	0.1	1.6	0.8	3.6	0.9	1.9	0.8	1.3	2.3	1.9	1.2	1.5	1.2	0.7	1.2	1.9
	D_0__Bacteria;D_1__Actinobacteria	1	1.8	0.8	0.6	0.7	1.1	1.4	1.3	0.6	1.5	1.1	0.6	0.5	0.4	0.8	0.6	1.5	1.2	1.3	1.1	1.5	1.3	1.4	1	1.1	1	0.9	1	0.8	1.5	1
	D_0__Archaea;D_1__Euryarchaeota	0.5	0.8	0.4	0.4	0.6	0.3	0.8	0.7	0.5	0.5	0.2	0.1	0.3	0.1	0	0.1	0.2	1	0.3	0.5	0.8	0.7	0.9	0.4	0.6	0.8	0.8	1.2	0.9	0.2	0.3
	D_0__Bacteria;D_1__Spirochaetae	0.3	0.1	0.5	0.4	0.1	0	0.2	0.5	0.4	0	0.4	0	0.7	0	0	0.1	0.3	0.2	0.1	0.5	0.1	0.7	0	0.8	0.7	0.3	0	0.4	0.3	0.4	0.5
	D_0__Bacteria;D_1__Deferribacteres	0.1	0	0.4	0.1	0	0.2	0	0.2	0	0.1	0	0	0	0	0	0	0.1	0	0	0.6	0.1	0	0	0	0	0.1	0	0	0.4	0	0
	D_0__Bacteria;D_1__Fibrobacteres	0.1	0.4	0.3	0.3	0	0.1	0	0.2	0	0	0	0	0	0	0	0	0	0	0.2	0	0	0	0.3	0	0	0	0.1	0.1	0	0	0
	D_0__Bacteria;D_1__Tenericutes	0.1	0	0	0.1	0.3	0	0	0	0.3	0.3	0	0	0	0	0	0	0	0.1	0	0.4	0	0	0	0	0.2	0	0.1	0.4	0	0	0.3
	D_0__Bacteria;D_1__Deinococcus-Thermus	0	0	0	0	0	0	0	0	0.1	0	0	0	0	0	0	0	0.1	0	0	0	0	0.1	0	0.2	0.2	0.1	0	0	0.1	0.1	0
	D_0__Bacteria;D_1__Planctomycetes	0	0	0	0	0	0	0	0	0	0	0	0	0.2	0	0	0	0	0	0	0.1	0	0	0	0	0	0	0	0.1	0	0	0

## Sheet: Fungi Phyla per sample
Legend	Taxonomy	Total %	12844.S299	12844.S311	12844.S322	12844.S323	12844.S334	12844.S335	12844.S346	12844.S347	12844.S358	12844.S359	12844.S297	12844.S298	12844.S309	12844.S310	12844.S321	12844.S333	12844.S344	12844.S345	12844.S356	12844.S357	12844.S295	12844.S296	12844.S307	12844.S308	12844.S319	12844.S320	12844.S331	12844.S332	12844.S343	12844.S355			Beeswax	Expand polie	Polyethylene
	k__Fungi;p__Ascomycota	72.3%	78.2%	71.5%	72.1%	68.0%	61.8%	54.8%	68.7%	61.7%	67.5%	73.0%	76.1%	79.2%	77.8%	79.3%	72.7%	67.1%	76.8%	65.5%	76.9%	74.3%	72.1%	70.7%	75.1%	72.1%	73.5%	79.4%	79.1%	81.0%	75.9%	67.1%
	k__Fungi;p__Basidiomycota	27.7%	21.8%	28.5%	27.9%	32.0%	38.2%	45.2%	31.3%	38.3%	32.5%	27.0%	23.9%	20.8%	22.2%	20.7%	27.3%	32.9%	23.2%	34.5%	23.1%	25.7%	27.9%	29.3%	24.9%	27.9%	26.5%	20.6%	20.9%	19.0%	24.1%	32.9%

## Sheet: Bacteria Genera (ordered)
Legend	Taxonomy	Total %	12844.S299	12844.S311	12844.S322	12844.S323	12844.S334	12844.S335	12844.S346	12844.S347	12844.S358	12844.S359	12844.S297	12844.S298	12844.S309	12844.S310	12844.S321	12844.S333	12844.S344	12844.S345	12844.S356	12844.S357	12844.S295	12844.S296	12844.S307	12844.S308	12844.S319	12844.S320	12844.S331	12844.S332	12844.S343	12844.S355			Beeswax	Expand polie	Polyethylene
	D_0__Bacteria;D_1__Proteobacteria;D_2__Gammaproteobacteria;D_3__Pseudomonadales;D_4__Pseudomonadaceae;D_5__Pseudomonas	56.3	64.4	14.4	42.8	1.4	5.2	8.2	65.6	63.8	55.9	64.9	61.9	62.1	68.9	61.3	67.6	68.3	63.7	64.6	63.9	65.6	66.5	64.6	62.9	64	71.2	66.6	64	61.9	67.7	65.5
	D_0__Bacteria;D_1__Firmicutes;D_2__Bacilli;D_3__Lactobacillales;D_4__Lactobacillaceae;D_5__Lactobacillus	5.1	6.7	0.9	3.9	0.1	0.4	0.9	4.9	5.3	6.4	3.5	7.6	6.3	3.8	5.8	3.1	5.2	6.7	4.9	6.6	6.3	8.6	6.4	6.4	5.1	6.6	6.4	6.6	5.7	5.2	7.9
	D_0__Bacteria;D_1__Firmicutes;D_2__Bacilli;D_3__Lactobacillales;D_4__Streptococcaceae;D_5__Streptococcus	3.9	3.3	5.4	5.5	7.2	5.9	7.1	3	3.7	6.3	2.2	3.9	3.5	4	4	4.4	4.1	2.8	2.9	3.6	1.3	3	3.7	2.3	4.6	3.1	2.4	3.1	2.4	2.7	4.4
	D_0__Bacteria;D_1__Proteobacteria;D_2__Betaproteobacteria;D_3__Neisseriales;D_4__Neisseriaceae;D_5__Neisseriaceae	3.9	0	23.5	8.7	32	27.2	25	0	0.1	0	0	0	0.1	0	0	0.1	0	0	0	0	0	0	0	0	0	0	0	0	0	0	0
	D_0__Bacteria;D_1__Firmicutes;D_2__Clostridia;D_3__Clostridiales;D_4__Ruminococcaceae;D_5__Ruminococcaceae	2.2	1.9	2.1	3	1.7	2.1	2.3	2.8	2.2	3	1.6	1.5	3.2	2	1.9	2.2	1.9	2.6	2.7	1.9	2.3	2.6	2.2	1.8	2.5	1.7	2	2.1	1.9	1.7	1.8
	D_0__Bacteria;D_1__Proteobacteria;D_2__Gammaproteobacteria;D_3__Pasteurellales;D_4__Pasteurellaceae;D_5__Pasteurella	1.8	0	11	4.8	14.4	13	11.4	0	0	0	0	0	0	0	0	0	0	0	0	0	0	0	0	0	0	0	0	0	0	0	0
	D_0__Bacteria;D_1__Bacteroidetes;D_2__Bacteroidia;D_3__Bacteroidales;D_4__Bacteroidaceae;D_5__Bacteroides	1.7	0.9	0.5	1.9	0	0.2	0.1	1.5	1.9	2.5	2.3	1.4	2.1	1.1	1.5	0.9	2	1.5	2.9	2	2.1	1.2	2.7	3.6	1.5	0.7	0.4	3.4	3.1	2.3	1.6
	D_0__Bacteria;D_1__Bacteroidetes;D_2__Flavobacteriia;D_3__Flavobacteriales;D_4__Flavobacteriaceae;D_5__Winogradskyella	1.3	1.8	0.3	1.2	0	0.3	0.1	0.6	1.6	2.9	1.7	2.3	1.3	1.5	1	2.3	0.9	1.7	1.2	1.5	1.4	1.2	0.6	1.4	1.6	1.2	1	0.6	2.1	1.7	1
	D_0__Bacteria;D_1__Proteobacteria;D_2__Gammaproteobacteria;D_3__Oceanospirillales;D_4__Halomonadaceae;D_5__Cobetia	1.3	1.3	0.3	0.6	0.1	0	0.3	1.2	1.3	1.9	2.3	1.4	1	1.2	2.6	0.9	0.7	1.6	1.4	0.9	1.6	1.6	2	1.6	0.6	2	2.4	1.9	1.3	1.6	1.7
	D_0__Bacteria;D_1__Proteobacteria;D_2__Gammaproteobacteria;D_3__Pasteurellales;D_4__Pasteurellaceae;D_5__Actinobacillus	1.3	0	7.4	3.2	10.1	9.5	8.1	0	0	0	0	0	0	0	0	0	0	0	0	0	0	0	0	0	0	0	0	0	0	0	0
	D_0__Bacteria;D_1__Proteobacteria;D_2__Gammaproteobacteria;D_3__Pseudomonadales;D_4__Moraxellaceae;D_5__Acinetobacter	1.2	1.2	0.2	1	0	0.1	0.2	1.6	1.9	1.5	1.6	1.7	1.1	1.9	1.2	1.8	1.4	1.1	1.1	1.3	1.3	0.8	1	1.3	1.2	1.1	2.1	1.3	0.9	0.9	1.6
	D_0__Bacteria;D_1__Bacteroidetes;D_2__Bacteroidia;D_3__Bacteroidales;D_4__Prevotellaceae;D_5__Alloprevotella	1.1	0	7	1.9	7.6	7.8	8.1	0	0	0	0	0	0	0	0	0.1	0	0	0	0	0	0	0	0	0	0	0	0	0	0	0
	D_0__Bacteria;D_1__Firmicutes;D_2__Clostridia;D_3__Clostridiales;D_4__Lachnospiraceae;D_5__Blautia	1	0.4	0.4	0.5	0	0.1	0.2	2.4	1.5	1.5	1.7	1	1.4	0.6	1.3	1.2	0.7	0.9	0.8	1.4	1.8	0.4	1.1	1.2	0.8	0.7	1	1.4	1.8	1.5	1
	D_0__Bacteria;D_1__Verrucomicrobia;D_2__Verrucomicrobiae;D_3__Verrucomicrobiales;D_4__Verrucomicrobiaceae;D_5__Akkermansia	1	2.4	0.5	1.2	0	0.1	0	0.6	0.7	0.5	1.5	0.5	0.7	1.6	1.4	0.4	1.2	1.2	0.8	0.3	0.5	1.3	0.8	1.8	2.2	0.4	1.4	1.5	0.9	2.1	0.3
	D_0__Bacteria;D_1__Bacteroidetes;D_2__Sphingobacteriia;D_3__Sphingobacteriales;D_4__Chitinophagaceae;D_5__Taibaiella	0.9	1.1	0.3	0.5	0	0.1	0.1	0.8	0.6	1.9	1.8	1.3	1	0.7	1.2	0.9	0.7	0.3	1.5	1.4	0.7	1.1	1	0.9	1	1.1	0.4	0.7	1.9	0.5	0.8
	D_0__Bacteria;D_1__Firmicutes;D_2__Negativicutes;D_3__Selenomonadales;D_4__Veillonellaceae;D_5__Veillonella	0.9	0.5	1.6	1.2	1.2	1.7	1.3	1	1.6	0.6	1.3	0.4	1.3	0.7	1.1	0.5	0.9	0.7	0.4	0.4	1.5	0.9	0.7	0.9	0.6	0.4	0.6	0.5	1.6	1.1	0.5
	D_0__Bacteria;D_1__Fusobacteria;D_2__Fusobacteriia;D_3__Fusobacteriales;D_4__Fusobacteriaceae;D_5__Fusobacterium	0.9	0.1	5.8	1.8	5.5	6.6	5.9	0	0	0	0.2	0	0	0.1	0	0	0	0	0	0	0	0	0	0	0	0	0	0	0.2	0	0.1
	D_0__Bacteria;D_1__Proteobacteria;D_2__Gammaproteobacteria;D_3__Pasteurellales;D_4__Pasteurellaceae;D_5__Haemophilus	0.8	0	3	1.5	4.5	4	3.4	0.2	0.2	0.5	0	0.3	0.5	0	0	0.6	0.8	0.5	0.9	0.4	0.3	0.1	0.2	0.4	0.3	0	0.3	0.4	0.3	0.3	0.3
	D_0__Bacteria;D_1__Bacteroidetes;D_2__Bacteroidia;D_3__Bacteroidales;D_4__Rikenellaceae;D_5__RC9 gut group	0.7	0.9	0.1	0.6	0	0.1	0.1	1	1.1	1	1.2	0.8	1.3	1.2	0.3	0.9	0.1	0.4	1.3	1.1	1.2	0.7	1.1	0.6	0.4	0.2	1	0	1.3	0.5	0.1
	D_0__Bacteria;D_1__Proteobacteria;D_2__Betaproteobacteria;D_3__Burkholderiales;D_4__Burkholderiaceae;D_5__Burkholderia	0.7	0.7	0.2	0.4	0	0	0.1	0.7	0.5	1.1	1.1	1.7	0.8	0.4	0.9	0.5	0.5	1.4	0.8	0.9	0.6	0.3	0.3	0.2	0.3	0.9	0.9	0.4	1	1.2	0.6
	D_0__Bacteria;D_1__Bacteroidetes;D_2__Bacteroidia;D_3__Bacteroidales;D_4__Porphyromonadaceae;D_5__Parabacteroides	0.5	0.4	0.1	0.4	0	0.1	0.1	0.3	0.5	0.5	1.3	1.1	0.7	0.6	1.7	0.4	0.8	0.4	0.7	0.3	0.5	0.5	0.8	0.1	0.3	0.6	0.3	1	0.8	0.1	0
	D_0__Bacteria;D_1__Fusobacteria;D_2__Fusobacteriia;D_3__Fusobacteriales;D_4__Leptotrichiaceae;D_5__Leptotrichia	0.5	0	3.2	1.3	3.5	4.1	4.3	0	0	0	0	0	0	0	0	0	0	0	0	0	0	0	0	0	0	0	0	0	0	0	0
	D_0__Bacteria;D_1__Bacteroidetes;D_2__Bacteroidia;D_3__Bacteroidales;D_4__Prevotellaceae;D_5__Prevotellaceae	0.4	0.2	0.1	0.6	0	0	0	0.7	0.4	0.2	0.1	0.4	0.4	0.1	0.2	1.1	0.8	0.2	0.9	0.5	0.3	0.4	0.2	1.2	1.5	0.4	0.7	0	0.8	0.2	0.8
	D_0__Bacteria;D_1__Bacteroidetes;D_2__Bacteroidia;D_3__Bacteroidales;D_4__S24-7;D_5__S24-7	0.4	0.4	0.1	0.4	0	0	0.1	0.8	0.3	0	0.5	0.6	0.7	0.2	0.7	0.1	0.4	0.9	0.3	0.8	0.9	0.2	0.6	0.9	0.1	0	0.6	0.3	0.3	0.1	0.9
	D_0__Bacteria;D_1__Proteobacteria;D_2__Alphaproteobacteria;D_3__Rhodobacterales;D_4__Rhodobacteraceae;D_5__Huaishuia	0.4	0.2	0.2	0.6	0	0	0.2	0.6	0	0.3	0	1.2	0.3	0	0.5	0.9	0.3	0.3	0.2	0.5	0.2	0.1	0.6	0.5	0.7	0.2	0.4	0.3	0.6	0.5	0.3
	D_0__Bacteria;D_1__Proteobacteria;D_2__Gammaproteobacteria;D_3__Pasteurellales;D_4__Pasteurellaceae;D_5__Aggregatibacter	0.4	0	2	1.1	2.7	2.6	2.5	0	0	0	0	0	0	0	0	0	0	0	0	0	0	0	0	0	0	0	0	0	0	0	0
	D_0__Bacteria;D_1__Proteobacteria;D_2__Gammaproteobacteria;D_3__Vibrionales;D_4__Vibrionaceae;D_5__Vibrio	0.4	0.9	0.1	0	0	0	0	0.3	1	0	0.4	0.8	0.7	0.4	2	0.1	0.1	0.6	0.3	0.4	1	0.6	0.8	0	0.8	0.1	0.3	0.1	0.4	0.5	0.5
	D_0__Bacteria;D_1__Verrucomicrobia;D_2__Spartobacteria;D_3__Chthoniobacterales;D_4__Xiphinematobacteraceae;D_5__Candidatus Xiphinematobacter	0.4	1.2	0	1	0	0	0	1	0.1	0.3	0.3	0.3	0.6	0.7	0.5	0.7	0.6	0.3	0.4	0.3	0.6	0.2	0.3	0	0.7	0	0	0.4	0	0	0.2
	D_0__Archaea;D_1__Euryarchaeota;D_2__Halobacteria;D_3__Halobacteriales;D_4__Halobacteriaceae;D_5__Halococcus	0.3	0.3	0.1	0.2	0	0	0	0.2	0.4	0.5	0.1	0.2	0	0.2	0.4	0.3	0.3	0.4	0.7	0.5	0.2	0.3	0.4	0.1	0.3	0.1	0.4	0.4	0.4	0.2	0.2
	D_0__Bacteria;D_1__Bacteroidetes;D_2__Bacteroidia;D_3__Bacteroidales;D_4__Porphyromonadaceae;D_5__Porphyromonas	0.3	0	2	0.9	2.5	2	2.4	0.1	0	0	0	0	0	0	0	0.1	0	0	0	0	0	0	0	0	0	0	0	0	0	0.3	0
	D_0__Bacteria;D_1__Firmicutes;D_2__Bacilli;D_3__Bacillales;D_4__Family XI;D_5__Gemella	0.3	0	2	0.6	1.4	1.8	1.9	0	0	0	0	0	0.1	0	0	0	0	0	0	0	0	0	0	0	0	0	0	0	0	0	0
	D_0__Bacteria;D_1__Proteobacteria;D_2__Betaproteobacteria;D_3__Burkholderiales;D_4__Comamonadaceae;D_5__Variovorax	0.3	0.2	0	0.2	0	0	0	0.1	1	0.4	0.1	0.4	0.3	0.3	0	0.2	0.6	1.1	0	0.1	0.3	0.3	0.1	0.4	0	0	0.3	0.2	0.1	0.7	0.3
	D_0__Bacteria;D_1__Proteobacteria;D_2__Gammaproteobacteria;D_3__Salinisphaerales;D_4__Salinisphaeraceae;D_5__Salinisphaera	0.3	1.1	0	0	0	0	0	0.2	0.4	0.6	0.2	0.1	0.3	0.1	0.4	0.4	0.2	0.5	0.1	0.3	0.3	0.2	0.1	0.2	0.1	0.1	0.3	0.4	0.3	0.2	0.4
	D_0__Bacteria;D_1__Proteobacteria;D_2__Gammaproteobacteria;D_3__Thiotrichales;D_4__Piscirickettsiaceae;D_5__Methylophaga	0.3	0.2	0.1	0.4	0	0	0.1	0	0.1	0.9	0.9	0.3	0.5	0.5	0.3	0.2	0	0.4	0.4	0.8	0	0.2	0.5	0	0.3	0.3	0.6	0.4	0.2	0.3	0.2
	D_0__Bacteria;D_1__Spirochaetae;D_2__Spirochaetes;D_3__Spirochaetales;D_4__Spirochaetaceae;D_5__Treponema	0.3	0.1	0	0.7	0	0	0.1	0.3	0.2	0.5	0.1	0.7	0	0.8	0.7	0.3	0.5	0	0.4	0.3	0.4	0.1	0.5	0.4	0.1	0	0.2	0.5	0.4	0	0.4
	D_0__Archaea;D_1__Euryarchaeota;D_2__Methanobacteria;D_3__Methanobacteriales;D_4__Methanobacteriaceae;D_5__Methanobrevibacter	0.2	0.1	0	0	0	0	0.1	0	0.6	0	0.7	0.5	0.8	0.2	0.3	0.4	0	0.4	0.5	0.4	0	0.5	0	0.4	0.3	0.3	0.4	0.3	0.1	0.3	0
	D_0__Bacteria;D_1__Actinobacteria;D_2__Actinobacteria;D_3__Bifidobacteriales;D_4__Bifidobacteriaceae;D_5__Gardnerella	0.2	0.1	0	0	0	0.1	0	0.3	0.4	0	0.5	0	0.6	0.2	0.3	0.3	0.2	0.4	0.4	0	0.1	0.1	0.2	0.4	0	0	0.2	0.3	0.2	0.2	0.6
	D_0__Bacteria;D_1__Actinobacteria;D_2__Actinobacteria;D_3__Micrococcales;D_4__Dermabacteraceae;D_5__Brachybacterium	0.2	0.2	0	0.1	0	0	0	0.3	0.1	0.4	0.2	0.3	0	0.1	0.5	0.3	0.1	0.4	0	0	0.2	0.1	0	0	0.1	0	0.3	0.1	0	0.3	0.2
	D_0__Bacteria;D_1__Actinobacteria;D_2__Actinobacteria;D_3__Micrococcales;D_4__Micrococcaceae;D_5__Rothia	0.2	0.2	0.2	0.1	0.2	0.2	0.1	0	0.2	0	0.3	0.2	0.6	0.1	0	0.1	0.2	0	0.2	0.2	0.4	0.8	0	0	0.1	0.4	0.2	0.1	0.4	0.1	0
	D_0__Bacteria;D_1__Bacteroidetes;D_2__Flavobacteriia;D_3__Flavobacteriales;D_4__Flavobacteriaceae;D_5__Maribacter	0.2	0.2	0.1	0	0	0.1	0	0.3	0.2	0.7	0	0.8	0.5	0	0.2	0.5	0.4	0	0.1	0.6	0	0.1	0.2	0.4	0.6	0.1	0	0.1	0.5	0	0.4
	D_0__Bacteria;D_1__Firmicutes;D_2__Bacilli;D_3__Lactobacillales;D_4__Carnobacteriaceae;D_5__Carnobacterium	0.2	0	1.5	0.7	1.2	1.6	1.6	0	0	0	0	0	0	0	0	0	0	0	0	0	0	0	0	0	0	0	0	0	0	0	0
	D_0__Bacteria;D_1__Firmicutes;D_2__Clostridia;D_3__Clostridiales;D_4__Lachnospiraceae;D_5__Incertae Sedis	0.2	0.3	0.4	0.4	0.2	0.3	0.4	0.2	0	0.1	0.1	0.2	0.2	0	0	0.3	0.4	0.5	0.1	0.5	0.2	0.1	0.1	0.2	0.3	0.3	0	0.3	0.2	0.1	0
	D_0__Bacteria;D_1__Firmicutes;D_2__Clostridia;D_3__Clostridiales;D_4__Peptococcaceae;D_5__Peptococcaceae	0.2	0.6	0.1	0.2	0	0.1	0.1	0.2	0.2	0.1	0.4	0.3	0.2	0.2	0.5	0.2	0	0.3	0	0.5	0.3	0	0	0.1	0.3	0.2	0.2	0.4	0.1	0.4	0.3
	D_0__Bacteria;D_1__Firmicutes;D_2__Negativicutes;D_3__Selenomonadales;D_4__Acidaminococcaceae;D_5__Succiniclasticum	0.2	0.2	0.2	0	0	0	0.1	0.2	0.4	0.6	0	0	0.4	0	0	0.4	0.3	0.1	0.4	0.2	0.5	0	0.5	0.4	0	0	0.1	0.2	0.5	0.1	0.2
	D_0__Bacteria;D_1__Proteobacteria;D_2__Alphaproteobacteria;D_3__Rhizobiales;D_4__Brucellaceae;D_5__Ochrobactrum	0.2	0.6	0	0.1	0	0	0	0.5	0.1	0.5	0	0	0.1	0.3	0.2	0.2	0.3	0.1	0.4	0.2	0.1	0.2	0.3	0.1	0.2	0.5	0.3	0.1	0.4	0.2	0.3
	D_0__Bacteria;D_1__Proteobacteria;D_2__Gammaproteobacteria;D_3__Alteromonadales;D_4__Alteromonadaceae;D_5__Alteromonas	0.2	0.1	0	0.2	0	0	0.2	0.6	0	0	0	0.8	0.2	0	0.2	0.5	0.3	0.1	0.1	0.3	0.3	0	0	0.3	0.6	0	0.5	0.7	0.3	0	0.4
	D_0__Bacteria;D_1__Proteobacteria;D_2__Gammaproteobacteria;D_3__Enterobacteriales;D_4__Enterobacteriaceae;D_5__Enterobacter	0.2	0.2	0	0.1	0	0	0	0.4	0.2	0	0.1	0.3	0.1	0.2	0.1	0	0.3	0.3	0.2	0.2	0.2	0	0	0.4	0.1	0.1	0.2	0.2	0.3	0.2	0.5
	D_0__Bacteria;D_1__Actinobacteria;D_2__Actinobacteria;D_3__Bifidobacteriales;D_4__Bifidobacteriaceae;D_5__Bifidobacterium	0.1	0	0	0	0	0	0	0	0.2	0.2	0	0.3	0	0.2	0	0.1	0	0.1	0.1	0	0	0.4	0	0	0	0	0.1	0.3	0	0.3	0
	D_0__Bacteria;D_1__Actinobacteria;D_2__Actinobacteria;D_3__Micrococcales;D_4__Micrococcaceae;D_5__Nesterenkonia	0.1	0.2	0	0	0	0	0	0.3	0	0	0	0.1	0	0	0	0	0.4	0.1	0	0.4	0	0	0	0.1	0.2	0.3	0.2	0.1	0	0.1	0
	D_0__Bacteria;D_1__Actinobacteria;D_2__Actinobacteria;D_3__Streptomycetales;D_4__Streptomycetaceae;D_5__Streptomyces	0.1	0	0	0	0	0	0	0	0	0.2	0.2	0.2	0	0.2	0.1	0	0	0	0.1	0.1	0	0	0	0.1	0	0.1	0.2	0	0	0	0.1
	D_0__Bacteria;D_1__Actinobacteria;D_2__Rubrobacteria;D_3__Rubrobacterales;D_4__Rubrobacteriaceae;D_5__Rubrobacter	0.1	0.3	0	0.1	0	0	0	0.4	0.1	0.2	0	0	0	0	0	0	0	0	0	0	0	0	0.2	0	0	0.1	0.1	0.1	0	0.1	0
	D_0__Bacteria;D_1__Bacteroidetes;D_2__Bacteroidia;D_3__Bacteroidales;D_4__Porphyromonadaceae;D_5__Butyricimonas	0.1	0	0	0.2	0	0	0	0	0.2	0	0	0.3	0.1	0	0	0	0.3	0.4	0	0	0.2	0.1	0.4	0.1	0.3	0.3	0.1	0.2	0	0	0
	D_0__Bacteria;D_1__Bacteroidetes;D_2__Bacteroidia;D_3__Bacteroidales;D_4__Prevotellaceae;D_5__Prevotella	0.1	0	0	0.1	0.1	0	0	0.2	0.2	0.2	0	0	0	0.2	0.6	0.2	0.2	0.3	0	0.2	0	0.1	0.1	0.2	0.5	0	0	0.3	0.1	0	0
	D_0__Bacteria;D_1__Bacteroidetes;D_2__Bacteroidia;D_3__Bacteroidales;D_4__RF16;D_5__RF16	0.1	0	0	0	0	0	0	0	0	0	0	0	0	0.2	0	0	0.2	0	0	0.3	0.1	0.1	0	0.2	0	0	0	0	0.1	0	0.3
	D_0__Bacteria;D_1__Bacteroidetes;D_2__Bacteroidia;D_3__Bacteroidales;D_4__Rikenellaceae;D_5__Alistipes	0.1	0	0	0	0	0	0	0	0	0	0	0	0.3	0	0	0.1	0.1	0	0.1	0	0	0	0	0.3	0	0.1	0.1	0	0.3	0	0.4
	D_0__Bacteria;D_1__Bacteroidetes;D_2__Flavobacteriia;D_3__Flavobacteriales;D_4__Flavobacteriaceae;D_5__Croceibacter	0.1	0	0	0	0	0	0	0	0.1	0	0.4	0	0	0.3	0.2	0	0.1	0.2	0	0	0.2	0	0	0.3	0	0	0	0.3	0	0.1	0
	D_0__Bacteria;D_1__Deferribacteres;D_2__Deferribacteres;D_3__Deferribacterales;D_4__Deferribacteraceae;D_5__Mucispirillum	0.1	0	0	0	0	0	0	0.1	0	0.6	0.1	0	0	0	0	0.1	0	0	0	0.4	0	0	0.4	0.1	0	0.2	0	0.2	0	0.1	0
	D_0__Bacteria;D_1__Fibrobacteres;D_2__Fibrobacteria;D_3__Fibrobacterales;D_4__Fibrobacteraceae;D_5__Fibrobacter	0.1	0.2	0	0	0	0	0	0	0	0	0	0	0.3	0	0	0	0	0.1	0.1	0	0	0.4	0.3	0.3	0	0.1	0	0.2	0	0	0
	D_0__Bacteria;D_1__Firmicutes;D_2__Bacilli;D_3__Bacillales;D_4__Bacillaceae;D_5__Marinococcus	0.1	0	0	0.1	0	0	0	0.2	0	0	0.2	0	0	0.2	0.1	0.1	0	0.1	0.2	0.1	0	0	0.3	0	0	0.3	0	0	0	0.2	0
	D_0__Bacteria;D_1__Firmicutes;D_2__Clostridia;D_3__Clostridiales;D_4__Lachnospiraceae;D_5__Lachnospiraceae	0.1	0	0	0	0	0	0.1	0	0.5	0	0.4	0	0.1	0.6	0	0.1	0	0	0.3	0.3	0	0.4	0	0.2	0.3	0	0	0	0.1	0.2	0.2
	D_0__Bacteria;D_1__Firmicutes;D_2__Clostridia;D_3__Clostridiales;D_4__Lachnospiraceae;D_5__Roseburia	0.1	0.2	0	0	0	0	0	0	0.2	0.2	0	0	0	0	0	0.1	0.2	0.5	0	0	0	0	0.2	0.5	0	0	0.2	0.5	0.2	0	0.2
	D_0__Bacteria;D_1__Firmicutes;D_2__Clostridia;D_3__Clostridiales;D_4__Peptostreptococcaceae;D_5__Incertae Sedis	0.1	0.3	0	0	0	0	0	0.2	0.1	0.4	0.3	0.2	0.2	0	0	0.4	0	0	0.1	0	0	0.2	0	0.3	0.1	0	0	0.1	0	0	0
	D_0__Bacteria;D_1__Proteobacteria;D_2__Alphaproteobacteria;D_3__Rhizobiales;D_4__Beijerinckiaceae;D_5__Beijerinckiaceae	0.1	0.1	0	0.1	0	0	0	0.1	0.1	0.1	0.1	0	0	0	0.2	0.1	0.1	0	0	0	0.1	0.1	0	0.1	0	0.1	0	0	0	0.1	0
	D_0__Bacteria;D_1__Proteobacteria;D_2__Alphaproteobacteria;D_3__Rhizobiales;D_4__Phyllobacteriaceae;D_5__Nitratireductor	0.1	0.1	0	0.3	0	0	0	0.1	0.1	0	0.1	0.1	0	0.4	0.1	0.1	0	0.2	0.1	0	0.1	0.1	0.1	0.2	0.1	0	0.1	0	0.2	0.1	0
	D_0__Bacteria;D_1__Proteobacteria;D_2__Alphaproteobacteria;D_3__Rhizobiales;D_4__Rhizobiaceae;D_5__Rhizobium	0.1	0.2	0	0.1	0	0	0	0	0	0.1	0	0	0	0.1	0.2	0.2	0	0.1	0.1	0	0.1	0.1	0	0	0.2	0.1	0.2	0	0	0.1	0.1
	D_0__Bacteria;D_1__Proteobacteria;D_2__Alphaproteobacteria;D_3__Rhizobiales;D_4__Xanthobacteraceae;D_5__Xanthobacteraceae	0.1	0	0	0.1	0	0	0	0.1	0.2	0	0.2	0	0.4	0.1	0	0	0	0	0.6	0.2	0	0.1	0	0	0.2	0.2	0.2	0.3	0.3	0	0
	D_0__Bacteria;D_1__Proteobacteria;D_2__Alphaproteobacteria;D_3__Rhodobacterales;D_4__Rhodobacteraceae;D_5__Donghicola	0.1	0.2	0	0.1	0	0	0	0	0	0.4	0	0.1	0	0.1	0	0	0.1	0.2	0	0	0	0	0	0.2	0	0	0.1	0	0	0	0
	D_0__Bacteria;D_1__Proteobacteria;D_2__Alphaproteobacteria;D_3__Rhodobacterales;D_4__Rhodobacteraceae;D_5__Roseovarius	0.1	0.1	0	0.1	0	0	0	0	0.2	0	0	0	0.1	0	0	0	0.3	0	0.3	0.2	0.1	0	0	0	0.4	0	0	0.1	0.1	0.1	0
	D_0__Bacteria;D_1__Proteobacteria;D_2__Alphaproteobacteria;D_3__Rhodospirillales;D_4__DA111;D_5__DA111	0.1	0.3	0	0.1	0	0	0	0.3	0	0	0.1	0	0	0	0	0	0.1	0.1	0	0	0.2	0.1	0	0.2	0.1	0	0.3	0.2	0.2	0.1	0
	D_0__Bacteria;D_1__Proteobacteria;D_2__Alphaproteobacteria;D_3__Sphingomonadales;D_4__Sphingomonadaceae;D_5__Sphingomonas	0.1	0	0	0.1	0	0	0	0.1	0	0	0.1	0	0	0.2	0	0.1	0	0.2	0	0.2	1	0	0.1	0	0.1	0	0	0	0.1	0.2	0.2
	D_0__Bacteria;D_1__Proteobacteria;D_2__Betaproteobacteria;D_3__Burkholderiales;D_4__Burkholderiaceae;D_5__Ralstonia	0.1	0.1	0	0.1	0	0	0	0.1	0.1	0.1	0.1	0.1	0.4	0.1	0.3	0.2	0.1	0.1	0.2	0.1	0.2	0.1	0.3	0.1	0.2	0.3	0.2	0.2	0.2	0.2	0.1
	D_0__Bacteria;D_1__Proteobacteria;D_2__Betaproteobacteria;D_3__Burkholderiales;D_4__Comamonadaceae;D_5__Comamonas	0.1	0	0	0	0	0	0	0.2	0.1	0.2	0	0	0.1	0.2	0	0.1	0	0	0.1	0.2	0	0	0.2	0	0	0	0	0.2	0.1	0	0
	D_0__Bacteria;D_1__Proteobacteria;D_2__Betaproteobacteria;D_3__Burkholderiales;D_4__Oxalobacteraceae;D_5__Massilia	0.1	0.1	0	0.1	0	0	0	0.1	0.1	0	0.1	0.1	0.3	0.1	0.2	0.1	0.1	0.1	0.2	0.1	0.1	0.1	0.2	0.1	0.2	0.2	0.2	0.2	0.2	0.2	0.1
	D_0__Bacteria;D_1__Proteobacteria;D_2__Betaproteobacteria;D_3__Neisseriales;D_4__Neisseriaceae;D_5__Eikenella	0.1	0	0.5	0.2	0.8	0.6	0.5	0	0	0	0	0	0	0	0	0	0	0	0	0	0	0	0	0	0	0	0	0	0	0	0
	D_0__Bacteria;D_1__Proteobacteria;D_2__Betaproteobacteria;D_3__Neisseriales;D_4__Neisseriaceae;D_5__Neisseria	0.1	0	0.3	0.1	0.3	0.3	0.2	0	0.3	0	0	0.2	0.1	0	0	0.2	0.1	0.6	0	0	0	0	0	0	0	0	0.1	0	0	0	0
	D_0__Bacteria;D_1__Proteobacteria;D_2__Betaproteobacteria;D_3__Nitrosomonadales;D_4__Nitrosomonadaceae;D_5__Nitrosomonadaceae	0.1	0	0	0	0	0	0	0	0	0.6	0.1	0.1	0	0	0	0	0.1	0	0	0	0	0	0.1	0.4	0.2	0	0	0	0.3	0.1	0
	D_0__Bacteria;D_1__Proteobacteria;D_2__Gammaproteobacteria;D_3__Aeromonadales;D_4__Succinivibrionaceae;D_5__Succinivibrio	0.1	0	0	0	0	0	0	0	0.2	0.3	0.2	0.1	0	0	0.3	0	0	0.4	0	0	0.2	0	0	0	0.1	0.6	0.2	0.1	0	0.1	0.2
	D_0__Bacteria;D_1__Proteobacteria;D_2__Gammaproteobacteria;D_3__Aeromonadales;D_4__Succinivibrionaceae;D_5__Succinivibrionaceae	0.1	0	0	0	0	0	0	0.3	0	0.2	0.1	0	0.2	0.1	0.3	0	0	0	0.3	0	0	0.2	0.2	0.2	0	0	0	0	0	0	0
	D_0__Bacteria;D_1__Proteobacteria;D_2__Gammaproteobacteria;D_3__Alteromonadales;D_4__Alteromonadaceae;D_5__Simiduia	0.1	0.2	0	0.1	0	0	0	0.1	0.3	0.1	0	0.2	0.1	0.1	0.5	0	0	0	0	0	0	0	0	0.1	0.1	0	0	0	0	0	0.3
	D_0__Bacteria;D_1__Proteobacteria;D_2__Gammaproteobacteria;D_3__Alteromonadales;D_4__Alteromonadaceae;D_5__uncultured	0.1	0	0	0.1	0	0	0.1	0.2	0.2	0	0	0.3	0.1	0	0.2	0	0.1	0.1	0	0.3	0.1	0.1	0	0.2	0	0	0.1	0.1	0	0.1	0.4
	D_0__Bacteria;D_1__Proteobacteria;D_2__Gammaproteobacteria;D_3__Oceanospirillales;D_4__Halomonadaceae;D_5__Halomonas	0.1	0.3	0.1	0	0	0	0	0.2	0	0.2	0.2	0	0	0	0	0	0	0	0	0.2	0	0	0.2	0	0	0	0.3	0	0	0	0
	D_0__Bacteria;D_1__Proteobacteria;D_2__Gammaproteobacteria;D_3__Pseudomonadales;D_4__Moraxellaceae;D_5__Enhydrobacter	0.1	0	0	0	0	0	0	0	0.3	0	0.1	0.1	0	0.1	0	0.1	0	0.1	0.1	0.1	0	0.4	0.4	0	0.2	0.3	0.1	0.1	0.2	0.1	0
	D_0__Bacteria;D_1__Proteobacteria;D_2__Gammaproteobacteria;D_3__Xanthomonadales;D_4__Xanthomonadaceae;D_5__Xanthomonadaceae	0.1	0.3	0	0	0	0	0	0	0.4	0	0.2	0	0.1	0.1	0	0	0	0	0	0.2	0	0.2	0.2	0	0	0	0.1	0	0.1	0.1	0.2
	D_0__Bacteria;D_1__Tenericutes;D_2__Mollicutes;D_3__Mycoplasmatales;D_4__Mycoplasmataceae;D_5__Mycoplasma	0.1	0	0	0	0	0	0	0	0.1	0.4	0	0	0	0	0.2	0	0.3	0.1	0.4	0	0	0	0	0.1	0.3	0	0	0	0.3	0.3	0
	D_0__Bacteria;D_1__Actinobacteria;D_2__Actinobacteria;D_3__Bifidobacteriales;D_4__Bifidobacteriaceae;D_5__Metascardovia	0	0	0.3	0.1	0.2	0.5	0.4	0	0	0	0	0	0	0	0	0	0	0	0	0	0	0	0	0	0	0	0	0	0	0	0
	D_0__Bacteria;D_1__Actinobacteria;D_2__Actinobacteria;D_3__Frankiales;D_4__Acidothermaceae;D_5__Acidothermus	0	0.2	0	0	0	0	0	0	0	0	0.2	0	0	0	0.1	0	0	0	0	0	0	0.2	0	0	0	0.1	0.2	0.1	0	0	0
	D_0__Bacteria;D_1__Actinobacteria;D_2__Actinobacteria;D_3__Micrococcales;D_4__Dermatophilaceae;D_5__Mobilicoccus	0	0	0	0	0	0	0	0.1	0	0.1	0.1	0	0	0	0	0	0	0	0	0	0.2	0	0	0	0	0	0	0	0	0	0
	D_0__Bacteria;D_1__Actinobacteria;D_2__Actinobacteria;D_3__Micrococcales;D_4__Intrasporangiaceae;D_5__Janibacter	0	0.1	0	0	0	0	0	0	0	0	0	0.1	0	0	0	0.1	0	0	0	0	0.1	0.1	0.1	0	0	0	0	0	0	0.2	0.1
	D_0__Bacteria;D_1__Actinobacteria;D_2__Actinobacteria;D_3__Micrococcales;D_4__Intrasporangiaceae;D_5__Knoellia	0	0	0	0	0	0	0	0	0	0	0	0	0	0	0	0.1	0	0	0	0	0.1	0.1	0.1	0	0	0	0	0	0	0.1	0.1
	D_0__Bacteria;D_1__Actinobacteria;D_2__Actinobacteria;D_3__Micrococcales;D_4__Microbacteriaceae;D_5__Schumannella	0	0	0	0.1	0	0	0	0	0	0	0.1	0	0	0	0	0	0	0	0	0	0	0	0	0	0	0	0	0	0	0	0
	D_0__Bacteria;D_1__Actinobacteria;D_2__Actinobacteria;D_3__Micrococcales;D_4__Micrococcaceae;D_5__Arthrobacter	0	0.1	0	0	0	0	0	0.1	0.1	0	0	0.1	0	0	0	0	0.1	0	0.2	0	0.4	0	0	0	0.1	0	0	0	0	0	0
	D_0__Bacteria;D_1__Actinobacteria;D_2__Coriobacteriia;D_3__Coriobacteriales;D_4__Coriobacteriaceae;D_5__Asaccharobacter	0	0	0	0	0	0	0	0	0	0	0	0	0	0	0	0	0	0	0	0	0	0	0	0	0	0	0	0.1	0	0	0
	D_0__Bacteria;D_1__Actinobacteria;D_2__Coriobacteriia;D_3__Coriobacteriales;D_4__Coriobacteriaceae;D_5__Enterorhabdus	0	0	0	0	0	0	0	0	0	0	0	0	0	0	0	0	0	0	0	0	0	0	0	0	0	0	0	0.1	0	0	0
	D_0__Bacteria;D_1__Bacteroidetes;D_2__Flavobacteriia;D_3__Flavobacteriales;D_4__Flavobacteriaceae;D_5__Bergeyella	0	0	0.1	0.1	0.1	0.1	0.1	0	0	0	0	0	0	0	0	0	0	0	0	0	0	0	0	0	0	0	0	0	0	0	0
	D_0__Bacteria;D_1__Bacteroidetes;D_2__Flavobacteriia;D_3__Flavobacteriales;D_4__Flavobacteriaceae;D_5__Capnocytophaga	0	0	0.1	0.1	0	0	0.1	0	0	0	0	0	0	0	0	0	0	0	0	0	0	0	0	0	0	0	0	0	0	0	0
	D_0__Bacteria;D_1__Bacteroidetes;D_2__Flavobacteriia;D_3__Flavobacteriales;D_4__Flavobacteriaceae;D_5__Flavobacterium	0	0	0	0	0	0	0	0	0	0	0	0	0	0	0	0	0	0	0	0	0	0	0	0	0	0	0	0	0	0	0
	D_0__Bacteria;D_1__Bacteroidetes;D_2__Sphingobacteriia;D_3__Sphingobacteriales;D_4__Sphingobacteriaceae;D_5__Nubsella	0	0	0	0	0	0	0	0	0	0	0	0	0	0	0	0	0	0	0	0	0	0	0	0	0	0	0	0	0	0	0
	D_0__Bacteria;D_1__Deinococcus-Thermus;D_2__Deinococci;D_3__Thermales;D_4__Thermaceae;D_5__Meiothermus	0	0	0	0	0	0	0	0.1	0	0	0	0.1	0	0.2	0.2	0.1	0	0	0	0.1	0.1	0	0	0	0	0	0	0	0.1	0	0
	D_0__Bacteria;D_1__Firmicutes;D_2__Bacilli;D_3__Bacillales;D_4__Bacillaceae;D_5__Bacillus	0	0	0	0	0	0	0	0	0	0	0	0	0	0	0	0	0	0	0	0	0	0.1	0.1	0	0	0	0	0	0	0.1	0.1
	D_0__Bacteria;D_1__Firmicutes;D_2__Bacilli;D_3__Bacillales;D_4__Bacillaceae;D_5__Oceanobacillus	0	0	0	0	0	0	0	0	0	0	0	0	0	0	0	0	0	0	0	0.1	0	0	0	0	0	0	0	0	0	0	0
	D_0__Bacteria;D_1__Firmicutes;D_2__Bacilli;D_3__Bacillales;D_4__Planococcaceae;D_5__Planomicrobium	0	0	0	0	0	0	0	0	0	0	0	0	0	0	0	0	0	0	0	0.1	0	0	0.1	0	0	0	0	0.1	0	0	0
	D_0__Bacteria;D_1__Firmicutes;D_2__Bacilli;D_3__Bacillales;D_4__Staphylococcaceae;D_5__Staphylococcus	0	0	0	0	0	0	0	0	0	0.1	0	0	0	0.2	0	0	0	0	0	0.1	0	0	0.1	0	0.1	0.2	0.1	0	0	0	0
	D_0__Bacteria;D_1__Firmicutes;D_2__Bacilli;D_3__Lactobacillales;D_4__Carnobacteriaceae;D_5__Carnobacteriaceae	0	0	0.1	0	0.1	0.1	0.1	0	0	0	0	0	0	0	0	0	0	0	0	0	0	0	0	0	0	0	0	0	0	0	0
	D_0__Bacteria;D_1__Firmicutes;D_2__Bacilli;D_3__Lactobacillales;D_4__Carnobacteriaceae;D_5__Granulicatella	0	0	0	0.1	0	0	0	0	0	0.1	0	0	0	0	0	0	0	0	0	0.1	0	0	0	0.1	0.2	0	0	0	0	0.2	0.1
	D_0__Bacteria;D_1__Firmicutes;D_2__Bacilli;D_3__Lactobacillales;D_4__Enterococcaceae;D_5__Enterococcus	0	0.1	0.3	0.1	0.2	0.3	0.4	0	0	0	0	0	0	0	0	0	0	0	0	0	0	0	0	0	0	0	0	0	0	0	0
	D_0__Bacteria;D_1__Firmicutes;D_2__Bacilli;D_3__Lactobacillales;D_4__P5D1-392;D_5__P5D1-392	0	0	0	0	0.1	0	0	0	0	0	0	0	0	0	0	0	0	0	0	0	0	0	0	0	0	0	0	0	0	0	0
	D_0__Bacteria;D_1__Firmicutes;D_2__Clostridia;D_3__Clostridiales;D_4__Lachnospiraceae;D_5__Johnsonella	0	0	0.1	0.1	0.1	0.1	0.3	0	0	0	0	0	0	0	0	0	0	0	0	0	0	0	0	0	0	0	0	0	0	0	0
	D_0__Bacteria;D_1__Firmicutes;D_2__Clostridia;D_3__Clostridiales;D_4__Ruminococcaceae;D_5__Incertae Sedis	0	0	0	0.1	0	0	0	0	0	0	0.1	0	0	0	0	0.1	0	0	0	0	0	0	0	0.3	0	0.1	0.2	0.1	0	0	0.1
	D_0__Bacteria;D_1__Firmicutes;D_2__Clostridia;D_3__Clostridiales;D_4__Ruminococcaceae;D_5__Ruminococcus	0	0	0	0.3	0	0	0	0	0	0	0	0	0	0	0	0	0	0.2	0	0	0	0.1	0	0.4	0.1	0	0	0	0	0	0
	D_0__Bacteria;D_1__Fusobacteria;D_2__Fusobacteriia;D_3__Fusobacteriales;D_4__Fusobacteriaceae;D_5__Cetobacterium	0	0	0	0	0	0	0	0	0	0.1	0	0	0	0	0	0	0	0	0.1	0	0	0.1	0.1	0.3	0	0.2	0.2	0	0	0	0
	D_0__Bacteria;D_1__Fusobacteria;D_2__Fusobacteriia;D_3__Fusobacteriales;D_4__Leptotrichiaceae;D_5__Leptotrichiaceae	0	0	0.1	0.1	0.1	0.1	0.1	0	0	0	0	0	0	0	0	0	0	0	0	0	0	0	0	0	0	0	0	0	0	0	0
	D_0__Bacteria;D_1__Planctomycetes;D_2__Planctomycetacia;D_3__Planctomycetales;D_4__Planctomycetaceae;D_5__Planctomycetaceae	0	0	0	0.2	0	0	0	0	0	0.1	0	0	0	0	0	0	0	0	0.1	0	0	0	0	0	0	0	0	0	0	0	0
	D_0__Bacteria;D_1__Proteobacteria;D_2__Alphaproteobacteria;D_3__Caulobacterales;D_4__Caulobacteraceae;D_5__Brevundimonas	0	0	0	0	0	0	0	0.2	0	0	0	0	0.1	0.1	0	0.1	0	0.1	0	0	0.2	0.1	0	0	0	0	0	0.1	0.3	0	0.1
	D_0__Bacteria;D_1__Proteobacteria;D_2__Alphaproteobacteria;D_3__Rhizobiales;D_4__Aurantimonadaceae;D_5__Aurantimonadaceae	0	0	0	0	0	0	0	0.1	0	0	0.1	0	0	0	0	0	0	0.1	0.1	0	0.1	0.2	0	0	0	0.1	0.2	0.1	0.2	0	0
	D_0__Bacteria;D_1__Proteobacteria;D_2__Alphaproteobacteria;D_3__Rhizobiales;D_4__Aurantimonadaceae;D_5__Aureimonas	0	0	0	0	0	0	0	0.1	0	0.1	0	0	0	0	0	0.1	0	0	0	0.1	0	0.1	0.1	0.1	0	0	0	0.2	0	0.1	0
	D_0__Bacteria;D_1__Proteobacteria;D_2__Alphaproteobacteria;D_3__Rhizobiales;D_4__Bradyrhizobiaceae;D_5__Bradyrhizobiaceae	0	0	0	0	0	0	0	0	0	0	0	0	0	0	0	0	0	0	0	0	0	0	0	0	0	0	0	0	0	0	0
	D_0__Bacteria;D_1__Proteobacteria;D_2__Alphaproteobacteria;D_3__Rhizobiales;D_4__Bradyrhizobiaceae;D_5__Bradyrhizobium	0	0.1	0	0	0	0	0	0.1	0	0.1	0	0	0.1	0.1	0.2	0.1	0	0	0	0	0	0.1	0	0	0.1	0.1	0	0.1	0	0.1	0
	D_0__Bacteria;D_1__Proteobacteria;D_2__Alphaproteobacteria;D_3__Rhizobiales;D_4__Brucellaceae;D_5__Brucellaceae	0	0	0	0	0	0	0	0	0	0	0	0	0	0	0	0	0	0	0.1	0	0	0	0	0	0	0	0	0	0	0	0
	D_0__Bacteria;D_1__Proteobacteria;D_2__Alphaproteobacteria;D_3__Rhizobiales;D_4__Phyllobacteriaceae;D_5__Mesorhizobium	0	0	0	0	0	0	0	0	0	0	0	0	0	0	0	0	0	0	0.1	0	0	0	0	0	0	0	0	0	0	0	0
	D_0__Bacteria;D_1__Proteobacteria;D_2__Alphaproteobacteria;D_3__Rhodobacterales;D_4__Rhodobacteraceae;D_5__Gemmobacter	0	0.1	0	0	0	0	0	0	0.1	0	0.1	0	0	0	0	0	0	0	0	0.1	0	0	0	0.1	0	0.1	0	0	0	0	0
	D_0__Bacteria;D_1__Proteobacteria;D_2__Alphaproteobacteria;D_3__Rhodobacterales;D_4__Rhodobacteraceae;D_5__Marinosulfonomonas	0	0	0	0	0	0	0	0	0	0	0	0	0	0	0	0	0	0	0.4	0	0	0	0	0	0	0	0	0	0	0	0
	D_0__Bacteria;D_1__Proteobacteria;D_2__Alphaproteobacteria;D_3__Rhodobacterales;D_4__Rhodobacteraceae;D_5__Paracoccus	0	0.3	0	0	0	0	0	0	0.2	0	0	0	0.1	0.1	0	0	0	0	0	0.1	0.1	0	0	0	0	0	0.1	0.1	0.1	0	0.2
	D_0__Bacteria;D_1__Proteobacteria;D_2__Alphaproteobacteria;D_3__Rhodobacterales;D_4__Rhodobacteraceae;D_5__Rhodobacteraceae	0	0	0	0	0	0	0	0	0	0	0	0	0	0.1	0.1	0.1	0	0	0	0	0	0	0	0	0.2	0.1	0	0	0	0	0
	D_0__Bacteria;D_1__Proteobacteria;D_2__Alphaproteobacteria;D_3__Rhodobacterales;D_4__Rhodobacteraceae;D_5__Sulfitobacter	0	0	0	0	0	0	0	0	0	0	0	0	0	0.2	0	0	0	0	0	0	0	0	0	0	0	0	0	0	0	0	0
	D_0__Bacteria;D_1__Proteobacteria;D_2__Alphaproteobacteria;D_3__Rickettsiales;D_4__mitochondria;D_5__Azolla pinnata	0	0	0	0	0	0	0	0.1	0	0.3	0	0.1	0	0.2	0.1	0	0	0	0.1	0	0.1	0	0	0	0.1	0	0.1	0	0.1	0	0.1
	D_0__Bacteria;D_1__Proteobacteria;D_2__Betaproteobacteria;D_3__Burkholderiales;D_4__Alcaligenaceae;D_5__Achromobacter	0	0.1	0	0	0	0	0	0.2	0.1	0.1	0	0	0	0	0	0	0	0	0	0	0	0	0	0	0	0.1	0	0	0.2	0	0
	D_0__Bacteria;D_1__Proteobacteria;D_2__Betaproteobacteria;D_3__Burkholderiales;D_4__Alcaligenaceae;D_5__Alcaligenes	0	0	0	0	0	0	0	0.3	0	0	0.1	0	0	0	0	0	0.1	0.2	0	0	0	0	0	0.1	0	0.2	0.2	0.1	0	0	0
	D_0__Bacteria;D_1__Proteobacteria;D_2__Betaproteobacteria;D_3__Burkholderiales;D_4__Comamonadaceae;D_5__Caenimonas	0	0	0	0	0	0	0	0	0	0	0.1	0	0	0	0	0	0	0	0	0	0	0	0	0	0.1	0	0	0	0.1	0	0
	D_0__Bacteria;D_1__Proteobacteria;D_2__Betaproteobacteria;D_3__Burkholderiales;D_4__Comamonadaceae;D_5__Comamonadaceae	0	0.1	0	0	0	0	0	0	0.1	0	0	0	0	0	0	0	0.1	0.1	0.1	0	0	0.1	0	0	0	0	0	0.1	0.2	0.1	0
	D_0__Bacteria;D_1__Proteobacteria;D_2__Betaproteobacteria;D_3__Burkholderiales;D_4__Comamonadaceae;D_5__Pseudorhodoferax	0	0	0	0	0	0	0	0	0	0	0	0	0	0	0	0	0	0	0	0	0	0	0	0	0	0	0	0	0	0	0
	D_0__Bacteria;D_1__Proteobacteria;D_2__Betaproteobacteria;D_3__Burkholderiales;D_4__Comamonadaceae;D_5__Simplicispira	0	0	0	0	0	0	0	0	0	0	0	0	0	0	0	0	0	0	0	0	0	0	0	0	0	0	0	0	0	0	0
	D_0__Bacteria;D_1__Proteobacteria;D_2__Gammaproteobacteria;D_3__Oceanospirillales;D_4__Oceanospirillaceae;D_5__Neptunomonas	0	0	0.1	0	0	0	0	0	0.3	0	0.3	0	0	0	0	0	0	0	0	0	0	0	0	0	0	0	0	0	0	0	0
	D_0__Bacteria;D_1__Proteobacteria;D_2__Gammaproteobacteria;D_3__Xanthomonadales;D_4__Xanthomonadaceae;D_5__Stenotrophomonas	0	0	0	0	0	0	0	0	0	0	0	0	0.1	0	0.1	0	0	0	0	0	0.1	0	0	0.1	0	0	0	0	0.1	0.1	0
	D_0__Bacteria;D_1__Tenericutes;D_2__Mollicutes;D_3__RF9;D_4__RF9;D_5__RF9	0	0	0	0	0	0	0	0	0	0	0	0	0	0	0	0	0	0	0	0	0	0	0	0	0	0	0	0	0	0	0
	D_0__Bacteria;D_1__Verrucomicrobia;D_2__Spartobacteria;D_3__Chthoniobacterales;D_4__DA101 soil group;D_5__DA101 soil group	0	0	0	0	0	0	0	0	0	0	0	0	0	0	0	0.1	0.1	0	0	0	0	0	0	0	0.1	0	0	0	0	0	0

## Sheet: Fungi Genera (ordered)
Legend	Taxonomy	Total %	12844.S299	12844.S311	12844.S322	12844.S323	12844.S334	12844.S335	12844.S346	12844.S347	12844.S358	12844.S359	12844.S297	12844.S298	12844.S309	12844.S310	12844.S321	12844.S333	12844.S344	12844.S345	12844.S356	12844.S357	12844.S295	12844.S296	12844.S307	12844.S308	12844.S319	12844.S320	12844.S331	12844.S332	12844.S343	12844.S355			Beeswax	Expand polie	Polyethylene
	k__Fungi;p__Ascomycota;c__unidentified;o__unidentified;f__unidentified;g__unidentified	49.9	53.3	48.3	45.2	48.9	40.6	40.7	49.6	42.1	44.6	48.2	50.4	55.8	60.1	58.7	55.5	42.3	56.1	34.9	57.6	54.4	43.5	42.3	54.1	46.9	51.4	62.1	57.8	50.2	51.7	48.2
	k__Fungi;p__Basidiomycota;c__Agaricostilbomycetes;o__Agaricostilbales;f__Agaricostilbaceae;g__Sterigmatomyces	21.3	16.9	21.8	21.5	22.9	31.3	34.2	20.6	27.3	21.2	18.9	15.4	15.3	16.5	19.9	22.3	25.9	19.9	28.9	19.6	20.4	17.5	22.2	18.3	18.2	22.7	18.8	19.9	14	17.8	28.9
	k__Fungi;p__Ascomycota;c__Dothideomycetes;o__Capnodiales;f__Teratosphaeriaceae;g__Penidiella	7	5.7	7.7	9.1	3.5	4.5	4	6.9	6.8	8.3	7.4	4.6	8.3	8.4	8.5	7.3	5.9	3.3	10.2	1.9	8.4	7	7.2	4.1	13.6	7.7	6.2	5.7	16.6	6.6	3.8
	k__Fungi;p__Ascomycota;c__Dothideomycetes;o__Pleosporales;f__Pleosporaceae;g__Cochliobolus	4.8	6.9	1.9	4.3	3.7	4	1.9	4.4	2.1	6.6	9.7	10.6	5.3	4.4	2.3	0.9	6.4	2.9	5.3	4.4	3.8	9	8.7	2.3	4	7.6	3.5	4.8	3.5	3.7	4.8
	k__Fungi;p__Basidiomycota;c__Agaricomycetes;o__Agaricales;f__Schizophyllaceae;g__Schizophyllum	4.8	3.8	2	5.2	5.5	5.6	3	9.1	11	10	5.2	5.8	5.5	5.7	0.8	4.1	6.9	3.3	5.6	1.3	3.8	5	2.8	6.6	8.1	3.8	0	0.8	2	6.4	4
	k__Fungi;p__Ascomycota;c__Dothideomycetes;o__unidentified;f__unidentified;g__unidentified	2.9	4	7.8	2.9	3.4	1.8	0.6	1.6	2.9	0.8	3.1	0	1.9	4.9	1.1	1.5	2.8	2.5	5.2	5.9	0.2	1	2.3	6.4	2.9	1.5	2	6.3	1.1	2.9	4.1
	k__Fungi;p__Ascomycota;c__Dothideomycetes;o__Pleosporales;f__Pleosporaceae;g__unidentified	2.1	1.2	1.1	3.1	1.5	1.9	0	1	1.6	2.9	0	1.9	3.2	0	3.1	0.8	3.2	2.2	5.3	0	3.4	5.9	4.6	2.9	2.1	1.9	3.7	0	1.5	1.7	0
	k__Fungi;p__Ascomycota;c__Dothideomycetes;o__Pleosporales;f__unidentified;g__unidentified	1.4	3.9	0	3.5	0	2.3	3.2	1.2	3	0	2.8	4.1	0	0	0	2.7	0	1.3	1.4	0	1.2	1.6	0	2.3	0	0	0	2.5	1.2	1.3	3
	k__Fungi;p__Ascomycota;c__Eurotiomycetes;o__Eurotiales;f__Trichocomaceae;g__Aspergillus	1.1	0.5	2.6	0	0.4	3.3	0.1	1.4	0.1	2.2	0	0	0.8	0	2	1.6	0	2.9	0.7	0	0.1	1.6	1.3	1.5	0	2.2	0	1.4	3.4	1.8	1.3
	k__Fungi;p__Ascomycota;c__Dothideomycetes;o__Capnodiales;f__Teratosphaeriaceae;g__Devriesia	0.9	0.9	0	0.6	2.7	0	1.1	0	0.9	0	0	2.3	0	0	1.2	0.8	0	1.7	0	2.9	0.7	0	2.2	0	2	1.3	0	0	0	2.8	1.9
	k__Fungi;p__Basidiomycota;c__Tremellomycetes;o__Trichosporonales;f__Trichosporonaceae;g__Trichosporon	0.7	0	0	0	2.4	1.4	3.6	1.6	0	0	2.8	2.7	0	0	0	0	0	0	0	2.1	0	2.2	0	0	0	0	1.8	0	0	0	0
	k__Fungi;p__Ascomycota;c__Sordariomycetes;o__Diaporthales;f__Valsaceae;g__Cytospora	0.6	0	0	0.6	1.1	0	0	1.8	1.3	0	1.5	0.7	2.9	0	2.3	1.2	1.2	0	0	1.6	0	0	0	1.4	0	0	1.4	0	0	0	0
	k__Fungi;p__Basidiomycota;c__Tremellomycetes;o__unidentified;f__unidentified;g__unidentified	0.6	0	4.7	0	0	0	2.5	0	0	0.1	0	0	0	0	0	1	0	0	0	0	0	3.2	4.3	0	1.6	0	0	0.1	0	0	0
	k__Fungi;p__Ascomycota;c__Saccharomycetes;o__Saccharomycetales;f__Incertae sedis;g__Candida	0.5	1.6	0	2	1.3	0	2	0	0	0	0.1	0	0	0	0	0	0	0	2.4	1.9	2	0	0	0	0	0	0	0	0	2.3	0
	k__Fungi;p__Ascomycota;c__Saccharomycetes;o__Saccharomycetales;f__Pichiaceae;g__Yamadazyma	0.5	0	2.1	0	1	0	0	0.6	0	2.1	0	1.5	0	0	0	0	1.7	1.5	0	0	0	1.3	0	0	0	0	0	0	1.5	1.2	0
	k__Fungi;p__Ascomycota;c__Sordariomycetes;o__Hypocreales;f__unidentified;g__unidentified	0.5	0	0	0	0	3.3	1.1	0	0.9	0	0	0	0	0	0	0	3.8	0	0	0	0	1.2	1.9	0	0.6	0	0	0.6	1.9	0	0
	k__Fungi;p__Basidiomycota;c__unidentified;o__unidentified;f__unidentified;g__unidentified	0.4	1	0	1.2	1.2	0	1.9	0	0	1.2	0	0	0	0	0	0	0	0	0	0	1.6	0	0	0	0	0	0	0.1	3.1	0	0
	k__Fungi;p__Ascomycota;c__Dothideomycetes;o__Capnodiales;f__unidentified;g__unidentified	0.1	0	0	0	0	0	0	0.2	0	0	0	0	0	0	0.1	0.3	0	2.3	0	0	0	0	0	0	0	0	0.4	0	0	0	0
	k__Fungi;p__Ascomycota;c__Saccharomycetes;o__Saccharomycetales;f__Saccharomycetaceae;g__Saccharomyces	0.1	0	0	0.7	0.6	0	0	0	0	0	0	0	1	0	0	0	0	0	0	0.7	0.1	0	0	0	0	0	0	0	0	0	0

[truncated: 1 more sheets: Figure 1S]
